# Supplementary material for: Impaired neurodevelopment by the low complexity domain of CPEB4 reveals a convergent pathway with neurodegeneration
Source: Sci Rep. 2016 Jul 6;6:29395. doi: 10.1038/srep29395 (PMC4933966; doi:10.1038/srep29395)
Supplement: Supplementary Table S1 [file srep29395-s2.xls]

## Sheet: Sheet1
ProbeID	log10 pval	log2 FC	Regulation	Accession	Symbol	Entrez_Gene_ID	Definition	Ontology_Process	Ontology_Component	Ontology_Function	Chromosome	Chromosome Start Index(Avadis)	Chromosome End Index(Avadis)	Probe_Sequence
4640711	1.57576	1.12677	up	NM_010104.2	Edn1	13614	Mus musculus endothelin 1 (Edn1), mRNA.	GO:0030146|GO:0001501|GO:0009405|GO:0009953|GO:0007585|GO:0001569|GO:0042310|GO:0007589|GO:0008284|GO:0006885|GO:0050880|GO:0051216|GO:0043179|GO:0007507|GO:0045987|GO:0001666|GO:0019229|GO:0001701|GO:0007186|GO:0007205|GO:0030147|GO:0015758	GO:0005576|GO:0005615	GO:0005515|GO:0005102	chr13	42402580	42402629	GGGTTTCTGTAGAAAGTCCTTAGGGAGTGTTCGTGTCTGACTCAGGCGCC
1470121	1.38753	0.815055	up	NM_011521.1	Sdc4									GAAGTCATTCCTCGGTTGCACTAGCCACACAAAATGCTCAGTCACCATCC
6560328	1.13927	0.770029	up	NM_198091.1	Usp2									CCACTATACAGCCTACTGCCGAAGTCCGGTTACAGGCGAATGGCACACTT
130609	1.688	0.75395	up	NM_146202.1	BC026432	233890	Mus musculus zinc finger protein 768 (Zfp768), mRNA.	GO:0006366	GO:0005665|GO:0005634|GO:0005622	GO:0008270|GO:0046872|GO:0003677	chr7	134486637	134486686	GACGAAATATTCTAGAAGATGGGTCAGGGTGCAGGAAGTCACATGCCCTC
4210327	2.15419	0.751362	up	NM_010638.2	Bteb1	16601	Mus musculus Kruppel-like factor 9 (Klf9), mRNA.	GO:0006355|GO:0045449|GO:0006350|GO:0007566|GO:0050847	GO:0005622|GO:0005634	GO:0030528|GO:0003676|GO:0046872|GO:0008270|GO:0003677	chr19	23233419	23233468	TCACTGTCTGCATCAGTATCCCTACCACTACTTAGCTTGTATCTAGGTGT
4480541	1.01475	0.74362	up	NM_009653.1	Alas2									CGTCCTGTGCACTTTGAACTTATGAGCGAGTGGGAGCGATCCTACTTTGG
1440433	1.07684	0.674036	up	NM_020507.2	Tob2									TTCTCCAGCTTGCCCATCATTCTCGGCGCCCACACAGGTGACAGTCCCAA
6290152	1.44634	0.656168	up	NM_053202.1	Foxp1	108655	Mus musculus forkhead box P1 (Foxp1), mRNA.	GO:0006355|GO:0016481|GO:0006350|GO:0000122	GO:0005634|GO:0005622	GO:0042803|GO:0003700|GO:0046982|GO:0003677|GO:0005515|GO:0043565|GO:0016564|GO:0008270|GO:0046872|GO:0003676	chr6	98889723	98889772	CTTATTAAAAACATGCAGAGCAGCCACGCCTACTGCACACCTCTCAATGC
3400181	1.715	0.655436	up	NM_009224.2	Snrp70									GTGGGGCAGATGTGAATATCAGGCATTCGGGCCGAGATGACACTTCCCGA
4540598	1.12398	0.647913	up	NM_023395.1	Wfdc1									GAACCTGCAGCTTCTAGGTGACTTTGGCAGATTTTGCCTGCGGAAGGCAT
150022	2.61693	0.620354	up	NM_010907.1	Nfkbia	18035	Mus musculus nuclear factor of kappa light chain gene enhancer in B-cells inhibitor, alpha (Nfkbia), mRNA.	GO:0042127|GO:0045638	GO:0005634|GO:0005829|GO:0005737	GO:0005515	chr12	56591795	56591844	TACAATGGCCACACGTGTCTGCACCTAGCCTCTACTCACGGCTACCTGGC
2510204	1.72317	0.60179	up	NM_009692.1	Apoa1	11806	Mus musculus apolipoprotein A-I (Apoa1), mRNA.	GO:0008202|GO:0006629|GO:0006869|GO:0008203|GO:0030300|GO:0006810|GO:0042157	GO:0005615|GO:0005576	GO:0005515|GO:0005319|GO:0008289	chr9	45981240	45981289	TACCACACCAGGGCCAAAACCCACCTGAAGACACTTGGCGAGAAAGCCAG
4670719	1.02402	0.584229	up	NM_177059.2	B230374F23Rik									GAAGGTAGTCAGTACAACGCCTATGCCACTCTCGACAAGGAGCCAGACCT
2230133	1.09007	0.571569	up	NM_020494.2	Ddx24	27225	Mus musculus DEAD (Asp-Glu-Ala-Asp) box polypeptide 24 (Ddx24), mRNA.			GO:0005524|GO:0008026|GO:0003723|GO:0016787|GO:0003676|GO:0000166|GO:0004386|GO:0005524|GO:0008026|GO:0003723|GO:0016787|GO:0003676|GO:0000166|GO:0004386|GO:0005524|GO:0008026|GO:0003723|GO:0016787|GO:0003676|GO:0000166|GO:0004386	chr12	104662427	104662476	CGAAGGCGCTGCTGCCCAGAATGAGTATGAAGTCAAAGCGTCCGAGCCAG
2350368	1.21426	0.570673	up	XM_131683.2	1700018O18Rik									AGGGCTGCTACTGTGAATATGCCAAGGACTGACTGGGCCTAGCTCGGAAC
7610220	1.17244	0.56941	up	NM_001033820.1	Zfp551	619331	Mus musculus zinc fingr protein 551 (Zfp551), mRNA. XM_921380 XM_921386 XM_921391 XM_921394	GO:0006355	GO:0005622|GO:0005634	GO:0003676|GO:0046872|GO:0008270	chr7	11321246	11321295	GCCGTCGATCGAATCTTGTCCGACACCAGCGAGTTCACACCTAAGAAGAG
580767	1.34916	0.550549	up	NM_018741.1	Igfbpl1	75426	Mus musculus insulin-like growth factor binding protein-like 1 (Igfbpl1), mRNA.	GO:0001558	GO:0005576	GO:0005520	chr4	45830706	45830755	ACAACACGTAATTGGGTCTGGCTCACAGAACTGCCCGGATGCAGGAGGCC
7550240	1.33377	0.544113	up	NM_198020.1	D8Ertd812e	212528	Mus musculus TRM1 tRNA methyltransferase 1 homolog (S. cerevisiae) (Trmt1), mRNA.	GO:0008033		GO:0008270|GO:0016740|GO:0008168|GO:0003723|GO:0003676|GO:0004809	chr8	87223080	87223129	TCCCGCCAGCGAGGACTTAAGCGCTTCCAGGCCAATCCAGAAGCCAACTG
1010195	1.85674	0.5407	up	NM_026846.1	Zfand2b	68818	Mus musculus zinc finger, AN1 type domain 2B (Zfand2b), mRNA.			GO:0046872|GO:0008270|GO:0046872|GO:0008270|GO:0046872|GO:0008270|GO:0046872|GO:0008270	chr1	75054598	75054647	TCTGCTGCTGCAGAAGAGGGTGGCCGGGAAGTGCTCTCTGGTTGGGGCCT
6980093	1.06614	0.531451	up	NM_019564.1	Htra1	56213	Mus musculus HtrA serine peptidase 1 (Htra1), mRNA.	GO:0001558|GO:0030514|GO:0030512|GO:0001558|GO:0030514|GO:0030512	GO:0005576|GO:0005576	GO:0005515|GO:0008233|GO:0019838|GO:0005520|GO:0016787|GO:0004252|GO:0005515|GO:0008233|GO:0019838|GO:0005520|GO:0016787|GO:0004252	chr7	130776368	130776417	GGACCTTTGTCCAACATTTTGCTTGTTCAGGGAACACCCCTGCCGACAGA
6350044	1.26638	0.525472	up	NM_011400.1	Slc2a1	20525	Mus musculus solute carrier family 2 (facilitated glucose transporter), member 1 (Slc2a1), mRNA.	GO:0008643|GO:0006810	GO:0005622|GO:0005737|GO:0016020|GO:0005886	GO:0005351|GO:0005215	chr4	118635055	118635104	AGGACCTCGGAGGCTGAGAACTTAACTGCTGAAGACACGGACACTCCTGC
160121	1.14258	0.508343	up	NM_007760	Crat									GGCTGAACAAGACTACGGCCCAGGTTCCCAATGTATCATCCACTCCATGA
1690187	1.24337	0.507097	up	NM_010738.2	Ly6a	110454	Mus musculus lymphocyte antigen 6 complex, locus A (Ly6a), mRNA.		GO:0016020|GO:0009897	GO:0048503	chr15	74825416	74825465	GCTCATGACCCTGGAGGCACACAGCCAGCACAGTGAAGAGGCAGAATTCC
4920193	1.19163	0.501599	up	NM_008587	Mertk									GGTACTTGTTTTCCTTACCAAGTAGAGTTCATGGCCGGACAGCACCAGGT
10669	1.03132	0.49046	up	NM_139153.1	Centg3									CTATGAAGCTCAGGAAGAGGGCAGAGGGACCAGAAGGACTCCACGGCCTG
5130041	1.14597	0.489377	up	NM_029787.2	Cyb5r3	109754	Mus musculus cytochrome b5 reductase 3 (Cyb5r3), mRNA.	GO:0008610|GO:0006694|GO:0006695|GO:0016126|GO:0006118|GO:0008610|GO:0006694|GO:0006695|GO:0016126|GO:0006118|GO:0008610|GO:0006694|GO:0006695|GO:0016126|GO:0006118	GO:0016020|GO:0005783|GO:0005625|GO:0005743|GO:0016020|GO:0005783|GO:0005625|GO:0005743|GO:0016020|GO:0005783|GO:0005625|GO:0005743	GO:0016491|GO:0004128|GO:0051287|GO:0050660|GO:0016491|GO:0004128|GO:0051287|GO:0050660|GO:0016491|GO:0004128|GO:0051287|GO:0050660	chr15	82984244	82984293	AGGTTTTCTTAGGAGGGTGTCTGGCAGAGACAGGCCAGCCCCCACTTGCT
5130546	1.10239	0.486437	up	NM_030176.2	2610039E05Rik	78779	Mus musculus spermatogenesis associated 2-like (Spata2L), mRNA.				chr8	125756342	125756391	GGGCTGGATTTTCATCAACCACTCGAAGGCCCAGGCACAGAGATCACCAC
430181	1.01967	0.483929	up	NM_133955.1	Rhou	69581	Mus musculus ras homolog gene family, member U (Rhou), mRNA.	GO:0016601|GO:0007264|GO:0030036|GO:0008360|GO:0000082	GO:0005622|GO:0016020	GO:0005525|GO:0000166|GO:0003924	chr8	126549539	126549588	GAATTCTAAACGCATGTGCCTGGGTGGGACGTCAAGTCAGGGTTCTCATC
6560021	1.30315	0.478665	up	NM_018826.2	Irx5	54352	Mus musculus Iroquois related homeobox 5 (Drosophila) (Irx5), mRNA.	GO:0045449|GO:0048468|GO:0006355	GO:0005634	GO:0043565|GO:0003700|GO:0003677	chr8	94884735	94884784	CAGCTAGACCTGTGCAAAGACTCCCCCTATGAGTTGAAGAAAGGTATGTC
5570672	1.17573	0.477416	up	NM_008963.1	Ptgds									CTGAAGGACGAGCTGAAGGAGAAATTCACCACCTTTAGCAAGGCCCAGGG
5670129	1.93462	0.468951	up	NM_133952.1	AW538196	101869	Mus musculus unc-45 homolog A (C. elegans) (Unc45a), mRNA.	GO:0030154|GO:0007275|GO:0006457|GO:0030154|GO:0007275|GO:0006457		GO:0005488|GO:0005488	chr7	87470403	87470452	TCAGCACTGGGATGCTCGATACTTGCCTCGCCTCCACAGCTGCCACAGTT
3520411	1.02252	0.466396	up	NM_007583.1	Cacng2	12300	Mus musculus calcium channel, voltage-dependent, gamma subunit 2 (Cacng2), mRNA.	GO:0006811|GO:0006810|GO:0019226	GO:0016020|GO:0005923	GO:0005244|GO:0005216|GO:0005198|GO:0005509|GO:0005262	chr15	77825738	77825787	GTGGGCGTGAAGGGCTTCAACACCCTGCCGTCCACGGAGATCTCCATGTA
3180746	1.31709	0.454379	up	NM_019675.2	Stmn4	56471	Mus musculus stathmin-like 4 (Stmn4), mRNA.				chr14	66976792	66976841	GAAGCTGGCCCAGAAGATGGAGTCCAATAAGGAGAACCGGGAGGCCCATC
6180195	1.05573	0.451884	up	NM_144891.1	Gdap1l1	228858	Mus musculus ganglioside-induced differentiation-associated protein 1-like 1 (Gdap1l1), mRNA.				chr2	163276322	163276371	CAGACCTCATGAAACTGGACCACGAGGAGGAACCACAGCTCTCTGAGCCC
4850176	1.73689	0.451836	up	NM_010220.2	Fkbp5	14229	Mus musculus FK506 binding protein 5 (Fkbp5), mRNA.	GO:0006457	GO:0005634	GO:0005488|GO:0003755|GO:0005515|GO:0016853	chr17	28536142	28536191	GGAAGGTGCCCAGCACCCCTGGATTTTACATGTTCTTGTATTCAGTAATC
7610722	1.09237	0.448301	up	NM_010238.1	Brd2				GO:0005634|GO:0005737		chr17			AACAACTGGCTGCCCTGTCCCAGGGCCCAATATCTAAGCCCAAGCGGAAG
1570373	1.01018	0.439529	up	NM_013767.3	Csnk1e	27373	Mus musculus casein kinase 1, epsilon (Csnk1e), mRNA.	GO:0007623|GO:0016055|GO:0006468|GO:0007623|GO:0016055|GO:0006468		GO:0004674|GO:0005524|GO:0000166|GO:0016740|GO:0016301|GO:0004672|GO:0004674|GO:0005524|GO:0000166|GO:0016740|GO:0016301|GO:0004672	chr15	79247850	79247899	TGCCAATGTCTCCTCCTCAGACCTCACTGGGCGGCAAGAGGTCTCCCGGC
1570593	1.37742	0.438219	up	NM_011430.1	Sncg	20618	Mus musculus synuclein, gamma (Sncg), mRNA.		GO:0005737|GO:0030424|GO:0043025|GO:0005737|GO:0030424|GO:0043025	GO:0003674|GO:0003674	chr14	33199656	33199996	CCCCTGCACAGGACCAAGAAGCCAAAGAGCAAGAGGAGAATGAAGAGGCC
4250608	1.05843	0.437067	up	NM_008847	Pip5k1b									GCTGGACATTGTTCCTGCCTTGGCTCTCCCGCTGGTCTTTGGAGACTCCC
3830129	1.29062	0.437052	up	NM_007765.3	Crmp1	12933	Mus musculus collapsin response mediator protein 1 (Crmp1), mRNA.		GO:0043025|GO:0030425|GO:0043025|GO:0030425	GO:0016787|GO:0016787	chr5	37682790	37682839	GCATGTTAGTAAGTTACGTATGCAAGTCTGAGCGCGCGCGGCTGATGGAC
6960564	1.05718	0.435165	up	NM_010459	Hoxb4									GAAAGGACAATAAGGGAGCCGGGTAAAGTCCTTCGGAGACAAGATTCGAG
2940189	1.35113	0.434763	up	NM_011306.2	Rxrb									GGTGTACGCCTCACTGGAGACCTATTGCAAGCAGAAGTACCCTGAGCAGC
650390	1.36432	0.431084	up	NM_172436.2	Slc25a12	78830	Mus musculus solute carrier family 25 (mitochondrial carrier, Aralar), member 12 (Slc25a12), mRNA.		GO:0005743|GO:0016021|GO:0005739|GO:0016020	GO:0005215	chr2	71075393	71075442	ATAAGAAACGCGTGGGAAGGGTGCTTGCCCGTGGATGCCAGAGGATGAGC
5810332	1.04847	0.430228	up	NM_008634.1	Mtap1b	17755	Mus musculus microtubule-associated protein 1 B (Mtap1b), mRNA.	GO:0007017|GO:0001578|GO:0007017|GO:0001578|GO:0007017|GO:0001578|GO:0007017|GO:0001578	GO:0005875|GO:0005874|GO:0005875|GO:0005874|GO:0005875|GO:0005874|GO:0005875|GO:0005874	GO:0005519|GO:0005519|GO:0005519|GO:0005519	chr13	100204461	100204510	GCCAGTAAATCTGTGAGGAAGGAGTCCAAGGAGGAAACCCCTGAAGTCAC
2120431	1.13563	0.423145	up	NM_019431.1	Cacng4									CCTGAAGATCACCGGAGCCATTCCCATGGGTGAGCTGTCCATGTACACGC
290433	1.63703	0.419061	up	NM_007990	Fau									ACCCTAGGCCAGTGTGGCGTAGAGGCCCTGACCACTCTGGAAGTAGCAGG
1660367	1.00099	0.411721	up	NM_145533.1	Smox	228608	Mus musculus spermine oxidase (Smox), mRNA.	GO:0046208|GO:0006118|GO:0046208|GO:0006118|GO:0046208|GO:0006118|GO:0046208|GO:0006118|GO:0046208|GO:0006118	GO:0005634|GO:0005634|GO:0005634|GO:0005634|GO:0005634	GO:0016491|GO:0046592|GO:0016491|GO:0046592|GO:0016491|GO:0046592|GO:0016491|GO:0046592|GO:0016491|GO:0046592	chr2	131350641	131350690	TCCTTGAAGAACCACTAACTCGTGACTGCTGGTCCTCGTCCCTTGCCCCC
430500	1.7823	0.408768	up	NM_144855.1	Cbs									CTATGCCCGAGTAGCTTACAGGGCCTTTCCTCTGGTGTCACAGAACTGAG
6380192	1.22358	0.404494	up	NM_025830.3	Wwp2	66894	Mus musculus WW domain containing E3 ubiquitin protein ligase 2 (Wwp2), mRNA.			GO:0016874|GO:0016874|GO:0016874	chr8	110082112	110082161	GGCCTTCTGAGGACAGTTCCATCCTACCTTTGTCCTTCCCTGGTACAGCC
6760195	1.45696	0.401232	up	NM_019707	Cdh13									AGTGTTACACATCCACCAGCCTGCCGAATTCATCGAGGACCAGCCTGTCC
7200243	1.05627	0.399219	up	NM_133240.1	Acot8	170789	Mus musculus acyl-CoA thioesterase 8 (Acot8), mRNA.	GO:0006637|GO:0006637|GO:0006637	GO:0005777|GO:0005739|GO:0005777|GO:0005739|GO:0005777|GO:0005739	GO:0016290|GO:0016787|GO:0004759|GO:0016291|GO:0016290|GO:0016787|GO:0004759|GO:0016291|GO:0016290|GO:0016787|GO:0004759|GO:0016291	chr2	164620510	164620559	CGTCACTGGATCACTCCATGTGGTTTCATGCCCCATTCCGAGCCGACCAC
2970754	1.01875	0.396058	up	NM_025299.1	Txnl4									GAAATGGTTGACATCATAGAGACCGTGTACCGTGGCGCCCGCAAAGGCCG
7150066	1.20125	0.395627	up	NM_033563	Klf7									GCCCTGAAAACAAGAAGAGGGTCCATCGCTGTCAGTTTAACGGGTGCCGG
6900189	1.59006	0.390543	up	NM_010490.2	Iap									CACGGGAGCAGGTCAGGGTTGCTCTGGGTAAAAGCCTGTAAGCCTAAGAG
4760411	1.73189	0.389345	up	NM_175109.2	2510038A11Rik									AAGGCCTCCCAGGCTCTGAAACTGCGGAACTCAGCGAAGGGAAAGGCGCC
6280326	1.33807	0.387432	up	NM_144925.2	Tnrc6									CTTTGCACTGAGTGATGTTCTCCGTCTAATCGGCAATATGGGGGCAGCTG
1110414	1.04437	0.386963	up	NM_199200.1	BC025575									GGGCTGGTGGCTGGGGCGATCCTGGAGACTAGAGGATAATGTGATAACAC
1030239	1.53123	0.386347	up	NM_029386.2	2310066E14Rik									TTGTGCTTCCTGGACCAGCTGGAAGATGGGGACGTGCAGACTCGAGTGGC
6560246	1.60066	0.383081	up	NM_023547.1	Znhit4	70020	Mus musculus zinc finger, HIT type 4 (Znhit4), mRNA.		GO:0005634	GO:0008270|GO:0046872|GO:0005515	chr6	83071864	83071913	CAGGCCCTTTGCAGCCTACAGTGCTACCGCATCAACCTGCAGCTACGGCT
3840632	1.05353	0.382187	up	NM_178405.2	Atp1a2									ATCTTCATCTATGATGAAGTTCGGAAGCTCATCCTACGGCGGTACCCTGG
1780053	1.05811	0.381445	up	NM_178915.2	AI839735									CCTCTTTTGGATTCTGGAGAGTTAGTCTGGGATGCCTAGACTTGTCCCCC
270010	1.18479	0.380569	up	NM_008815	Etv4									CGAAGTTCGCTGTGGCTCACCTGTACCTTCAGTTCAGCTTGGCCTCTGCC
730520	2.18209	0.379234	up	NM_022988.2	Nif3l1	65102	Mus musculus Ngg1 interacting factor 3-like 1 (S. pombe) (Nif3l1), mRNA.		GO:0005737|GO:0005737		chr1	58514638	58514687	TTGTGGCCCTGTGTGCTGGTTCTGGGGGCAGTGTTCTACAAGGAGTGGAG
3370110	1.38306	0.37671	up	NM_013595.1	Mbd3									TCTCTGCAGCCGTGGAGAAGAACCCTGGTGTGTGGCTGAACACTGCACAG
870209	1.33682	0.376644	up	NM_008284	Hras1									AGTCTCGGCAGGCCCAGGACCTTGCTCGCAGCTATGGCATCCCCTACATT
2480451	1.33615	0.373416	up	NM_021501.1	Pias4									TTGAGTTCCTGGCGGAAGGCTCATGGCGTCCAATCCGTGCAGAGAAGGAG
1430445	1.58087	0.369997	up	NM_175934.2	Ppp1r10	52040	Mus musculus protein phosphatase 1, regulatory subunit 10 (Ppp1r10), mRNA.	GO:0006350|GO:0006952|GO:0006350|GO:0006952|GO:0006350|GO:0006952|GO:0006350|GO:0006952	GO:0005634|GO:0005634|GO:0005634|GO:0005634	GO:0004864|GO:0003723|GO:0003677|GO:0008270|GO:0046872|GO:0003676|GO:0004864|GO:0003723|GO:0003677|GO:0008270|GO:0046872|GO:0003676|GO:0004864|GO:0003723|GO:0003677|GO:0008270|GO:0046872|GO:0003676|GO:0004864|GO:0003723|GO:0003677|GO:0008270|GO:0046872|GO:0003676	chr17	36068932	36068981	TTTAGCCGGGTACAGCGGGCCTGAAACACTACATGCACTGCCTTTGGGAG
870110	1.69431	0.369897	up	NM_008746.4	Ntrk3	18213	Mus musculus neurotrophic tyrosine kinase, receptor, type 3 (Ntrk3), transcript variant 1, mRNA.	GO:0042490|GO:0007169|GO:0006468|GO:0042490|GO:0007169|GO:0006468	GO:0016020|GO:0005737|GO:0016020|GO:0005737	GO:0016301|GO:0016740|GO:0004714|GO:0005524|GO:0004872|GO:0005515|GO:0016301|GO:0016740|GO:0004714|GO:0005524|GO:0004872|GO:0005515	chr7	85337504	85337553	GGGGTGCTGGCAGAGGGAACCACAGCAGCGGCTGAATATTAAGGAGATCT
7100433	1.03259	0.369588	up	NM_021428.3	Dexi									CTCTCCAGGTTGACAGAACTGAGATACTGCACTGGGAAGGCCATGCTTCC
7400168	4.18014	0.367661	up	NM_008498	Lhx1									TCTGTCGGTCAATGGTGGAGCCAGCTACGGGAACCATTTGTCTCACCCTC
5910202	1.26767	0.366152	up	NM_138659.1	Prpf8									CGACATGATCCCAACATGAAATACGAGCTGCAGCTGGCAAACCCCAAGGA
5360356	1.36198	0.3654	up	NM_010274.2	Gpd2	14571	Mus musculus glycerol phosphate dehydrogenase 2, mitochondrial (Gpd2), mRNA.	GO:0006094|GO:0006072|GO:0006118|GO:0006094|GO:0006072|GO:0006118	GO:0009331|GO:0005739|GO:0005743|GO:0009331|GO:0005739|GO:0005743	GO:0016491|GO:0004368|GO:0005509|GO:0016491|GO:0004368|GO:0005509	chr2	57219813	57219862	CTTGCCATCCTGATGAAAACTGCCGAGGAGAACTTGGACCGCAGAGTTCC
2100142	1.19212	0.364058	up	NM_025592	Rpl35									ATCTGAAGGTGGAATTGTCCCAGCTTCGGGTCGCCAAAGTGACAGGCGGC
2030091	1.18162	0.359765	up	NM_053104.3	Rbm9	93686	Mus musculus RNA binding motif protein 9 (Rbm9), transcript variant 1, mRNA.	GO:0030520|GO:0016481|GO:0042127|GO:0016070|GO:0030520|GO:0016481|GO:0042127|GO:0016070	GO:0005634|GO:0005634	GO:0005515|GO:0008134|GO:0003676|GO:0000166|GO:0003714|GO:0003723|GO:0005515|GO:0008134|GO:0003676|GO:0000166|GO:0003714|GO:0003723	chr15	76911339	76911388	CAGCCCCCAGTTCATGAGGCCTGGCTATTGCAATATTTACTAGTAGAGGA
1780736	1.3426	0.357148	up	NM_009081	Rpl28									AGGGGTCGTGGTAGTTATGAAACGCAGATCCGGTCAGCGAAAACCTGCCA
6110008	1.58009	0.356478	up	NM_021399	Bcl11b									GCGGCAGTCCAGCCTAACCTGTGTCTGCGAAGTCCTATGGAAACCTGAGG
4590561	1.1758	0.35516	up	NM_008847	Pip5k1b									AAAAAGTTTCGGTCTGGCCCGTCTTTCTCTCGGCGATCAGGCCCCAGCGG
6860253	1.177	0.350272	up	NM_010376.2	H13	14950	Mus musculus histocompatibility 13 (H13), mRNA.		GO:0005789|GO:0005783|GO:0016020|GO:0005789|GO:0005783|GO:0016020|GO:0005789|GO:0005783|GO:0016020|GO:0005789|GO:0005783|GO:0016020	GO:0008233|GO:0008717|GO:0016787|GO:0008233|GO:0008717|GO:0016787|GO:0008233|GO:0008717|GO:0016787|GO:0008233|GO:0008717|GO:0016787	chr2	152398058	152398107	GACCATCCCTGCAAGAAACCCCATACTCTATACATGCTTACCGGGTTAGC
1230259	1.81489	0.350052	up	XM_134242.3	LOC234374									GAAACAGATGATCCTGGAGGGGAAGGACCCAGACCTGGAGGCCAAACGCA
5550465	1.05281	0.349999	up	NM_027253.3	Rasip1									CCCGGTGGCTTCGACACCTTGAAAACCAATGAGAAAGGAACGCGCGCAGC
3460605	1.12609	0.349102	up	NM_019763.1	Mint									TCTCTGAAGGTGGTCCCCCACTGCGGATCGCCCAGAGGATGCGACTAGAG
4810156	1.14181	0.345486	up	NM_013555.2	Hoxd9	15438	Mus musculus homeo box D9 (Hoxd9), mRNA.	GO:0007275|GO:0006355|GO:0007389|GO:0045449|GO:0006350	GO:0005634|GO:0005667	GO:0003677|GO:0003700|GO:0043565|GO:0016563	chr2	74537900	74537949	GTCTCACCCTATCCAGCCTCCCAAACAGGGCCAACGATCTAATTCCGAGA
3190100	1.52096	0.345325	up	NM_025735.1	Map1lc3a	66734	Mus musculus microtubule-associated protein 1 light chain 3 alpha (Map1lc3a), mRNA.	GO:0006512|GO:0000045|GO:0006914|GO:0006512|GO:0000045|GO:0006914	GO:0005773|GO:0031090|GO:0005776|GO:0005874|GO:0016020|GO:0005737|GO:0005773|GO:0031090|GO:0005776|GO:0005874|GO:0016020|GO:0005737	GO:0005515|GO:0005515	chr2	155103556	155103605	CAGTCATGTTCGGGTTGCTCTTTTGGGTGCTGGCTGGGTTGGGAGTGGGT
6350309	1.29445	0.345277	up	NM_025774.1	Prkrip1	66801	Mus musculus Prkr interacting protein 1 (IL11 inducible) (Prkrip1), mRNA.	GO:0042326|GO:0006469|GO:0042326|GO:0006469	GO:0005730|GO:0005730	GO:0003725|GO:0005515|GO:0019901|GO:0004860|GO:0003725|GO:0005515|GO:0019901|GO:0004860	chr5	136465917	136465966	ATGGCTGTGTGTGACCAGCTGCTAGACTGGCTGTGTTGGGAGAAGGCAGG
4490044	1.82889	0.341335	up	NM_133926.2	Camk1	52163	Mus musculus calcium/calmodulin-dependent protein kinase I (Camk1), mRNA.	GO:0007165|GO:0006913|GO:0030154|GO:0007275|GO:0006468	GO:0005634|GO:0005954	GO:0016301|GO:0016740|GO:0005524|GO:0004674|GO:0004672|GO:0005515|GO:0000166|GO:0005516|GO:0003824	chr6	113286251	113286396	ACCCGGAGAAGAGGTTTACCTGTGAGCAGGCCTTGCAGCACCCATGGATT
2570192	1.67762	0.336704	up	NM_027230	3632413B07Rik									TGAGCCAGAACACCTCCCTATAGGCGGGAGAAACAGCCCAAACCACAGGA
5670373	1.47584	0.332396	up	NM_019396.1	Cyhr1									GCTGCTGGCCGCCAAGAACATTAACCTGCGGCTCTTCCTGTTCCAGATAC
6400603	2.32733	0.331995	up	NM_148928.1	Gtf3c5	70239	Mus musculus general transcription factor IIIC, polypeptide 5 (Gtf3c5), mRNA.	GO:0006350|GO:0006350|GO:0006350	GO:0005634|GO:0005634|GO:0005634	GO:0003677|GO:0003677|GO:0003677	chr2	28421951	28422000	AGGCCTCACTTACACAGAGCCCAGGGCGATGGCCATTCCTGCCATAGGTT
3870685	2.35961	0.330853	up	NM_001037761.1	Capzb	12345	Mus musculus capping protein (actin filament) muscle Z-line, beta (Capzb), transcript variant 1, mRNA.	GO:0051016|GO:0030036|GO:0030032|GO:0051016|GO:0030036|GO:0030032	GO:0008290|GO:0030027|GO:0005856|GO:0008290|GO:0030027|GO:0005856	GO:0003779|GO:0003779	chr4	138847180	138847229	TCCTCTGGCTCCAAGGCCTGCTTCCCACGACGTTTCCATAGAGACCGTGT
4060471	2.16432	0.330149	up	NM_001079695.1	Sfrs5	20384	Mus musculus splicing factor, arginine/serine-rich 5 (SRp40, HRS) (Sfrs5), transcript variant 1, mRNA.	GO:0006350|GO:0006376|GO:0006355|GO:0006397|GO:0000398	GO:0005634|GO:0005681	GO:0003723|GO:0000166|GO:0003676	chr12	82050768	82050817	TCACGAAGGAGCAAGTCTTACAGCCGATCAAGGAGCAGGAGCCGGAGCCG
3310041	1.29677	0.328386	up	NM_026069.1	Rpl37	67281	Mus musculus ribosomal protein L37 (Rpl37), mRNA.		GO:0030529|GO:0030529|GO:0030529	GO:0003735|GO:0019843|GO:0046872|GO:0008270|GO:0003735|GO:0019843|GO:0046872|GO:0008270|GO:0003735|GO:0019843|GO:0046872|GO:0008270	chr15	5064845	5064894	GCCAAGGCTAAGAGACGAAACACTACCGGGACTGGTCGGATGAGGCACCT
10259	1.40528	0.325148	up	NM_033371.1	Ppp1r16a									GGAGTGTCTCCTATCATCTGAGTCCTGAGGAGAACAGTGCCCCTGATGCC
1660215	1.33954	0.324073	up	NM_011670.1	Uchl1	22223	Mus musculus ubiquitin carboxy-terminal hydrolase L1 (Uchl1), mRNA.	GO:0006512|GO:0019896|GO:0050905|GO:0007412|GO:0008283|GO:0006950|GO:0007409|GO:0016579|GO:0006511|GO:0007628|GO:0042755	GO:0030424|GO:0043025|GO:0005829|GO:0005737|GO:0005622	GO:0008234|GO:0016787|GO:0008242|GO:0008233|GO:0016874|GO:0004221|GO:0043130|GO:0004197	chr5	67067548	67068206	GAGAATTCACTGAGCGCGAGCAGGGGGAGGTCCGCTTCTCTGCCGTGGCT
6520619	1.34062	0.32345	up	NM_009084.2	Rpl37a	19981	Mus musculus ribosomal protein L37a (Rpl37a), mRNA.	GO:0006412|GO:0007046	GO:0005622|GO:0005830|GO:0005840|GO:0030529	GO:0003735|GO:0046872|GO:0008270	chr1	72644931	72644980	GTGCCTCCCTCCGGAAAATGGTGAAGAAAATTGAAATCAGCCAGCACGCC
6100768	1.74192	0.323436	up	NM_134129.2	Prpf19	28000	Mus musculus PRP19/PSO4 pre-mRNA processing factor 19 homolog (S. cerevisiae) (Prpf19), mRNA.	GO:0000398|GO:0006397|GO:0006974|GO:0006281|GO:0016567|GO:0006512|GO:0000398|GO:0006397|GO:0006974|GO:0006281|GO:0016567|GO:0006512|GO:0000398|GO:0006397|GO:0006974|GO:0006281|GO:0016567|GO:0006512	GO:0005634|GO:0000151|GO:0005634|GO:0000151|GO:0005634|GO:0000151	GO:0003677|GO:0004842|GO:0003677|GO:0004842|GO:0003677|GO:0004842	chr19	10972346	10972395	TGCTATCCATGCAGCCTTTGGGCCCCAGGGAACGGTCACCCTGTAAAGTG
2450327	1.27345	0.322444	up	NM_134078.2	Chmp7	105513	Mus musculus CHMP family, member 7 (Chmp7), mRNA.	GO:0015031|GO:0015031|GO:0015031			chr14	68452405	68452454	AGGGGCCTGAGCCAGGATGTGCAATAAGAGGCAGGGCGCTGACCTGCCGC
5870612	1.36017	0.321795	up	NM_013615	Odf2									AGACGAGATGAACAAAGAGATCGAGGCGGCCCGTCGGCAGTTCCAGTCAC
1780603	1.76014	0.320948	up	NM_029920.3	C130038G02Rik									GAAAGGATCCAGGTGCTGCAGCAGCAGAATGAAGACCTCAAAGCGAGGAT
3060176	1.30829	0.320796	up	NM_026629	2410066E13Rik									GCAAGATATTCTCTGATGCCACTGTGAGACCCTTCCACGCGTGTCTCAGG
6280541	1.08121	0.319746	up	NM_023133.1	Rps19	20085	Mus musculus ribosomal protein S19 (Rps19), mRNA.	GO:0007046|GO:0051272|GO:0009991|GO:0030218	GO:0030529|GO:0005730|GO:0005830|GO:0005843	GO:0003735|GO:0005515	chr7	25673384	25673433	GGTGTCAGACCCAGCCATTTCAGCAGAGGCTCTAAGAGTGTGGCCCGCCG
5910452	2.23159	0.319473	up	NM_019861.1	Ctsf	56464	Mus musculus cathepsin F (Ctsf), mRNA.		GO:0005764	GO:0008234|GO:0016787|GO:0016946|GO:0008233|GO:0004197	chr19	4860458	4860507	GAACTGAGAGTTGCTGGCTCAGGACCTATGTTGTCACAGTGGCCCCTTCC
4810180	1.00422	0.318645	up	NM_025602.1	Ccdc59	52713	Mus musculus coiled-coil domain containing 59 (Ccdc59), mRNA.				chr10	105246764	105246813	CCCAGAGCACCTGAAACACCTCTATCTGGCCGAAGAGGAAAGACTCAGAA
2070088	1.70163	0.317108	up	NM_025998.1	2610200G18Rik	67149	Mus musculus RIKEN cDNA 2610200G18 gene (2610200G18Rik), mRNA.							CGGTGGCTTTGACTCCTATGGATACCAGGCGCCGCAGAAGACGTCGCATT
2690376	1.11763	0.316462	up	NM_078479.2	Mrps21	66292	Mus musculus mitochondrial ribosomal protein S21 (Mrps21), mRNA.	GO:0006412	GO:0030529|GO:0005739|GO:0005840|GO:0005743|GO:0005622	GO:0003735	chr3	95674429	95674478	ATTGCCAGGACAGTGATGGTTCAGGAGGGGAACGTGGAAGGTGCCTACCG
1850440	1.14855	0.315844	up	NM_194343.1	Trim45	229644	Mus musculus tripartite motif-containing 45 (Trim45), mRNA.		GO:0005634|GO:0005634|GO:0005634	GO:0046872|GO:0005515|GO:0046872|GO:0005515|GO:0046872|GO:0005515	chr3	100726548	100726597	CGGGCCGTCCACACTGGTCTTGCTGTGGGAAGTTCATTGAGAAGTCCGAG
1050209	1.07982	0.313296	up	NM_009076.1	Rpl12	269261	Mus musculus ribosomal protein L12 (Rpl12), mRNA.	GO:0006412|GO:0007046	GO:0005622|GO:0005737|GO:0005830|GO:0005840|GO:0005730|GO:0005634|GO:0030529	GO:0005515|GO:0003735|GO:0003723	chr2	32785019	32785068	GGCCTGATCATCAAAGCCCTCAAGGAGCCACCGAGAGACAGGAAGAAGCA
1770605	1.23824	0.312878	up	NM_030680	Rent1									TGAGCACGGCCTGCGGGTTCTTCCCCATCGAGGGTGGAGGCCTCATTGCT
150541	1.42911	0.312796	up	NM_011829.2	Impdh1	23917	Mus musculus inosine 5'-phosphate dehydrogenase 1 (Impdh1), mRNA.	GO:0006164|GO:0006177|GO:0046651|GO:0006164|GO:0006177|GO:0046651|GO:0006164|GO:0006177|GO:0046651		GO:0016491|GO:0046872|GO:0030955|GO:0003938|GO:0003824|GO:0016491|GO:0046872|GO:0030955|GO:0003938|GO:0003824|GO:0016491|GO:0046872|GO:0030955|GO:0003938|GO:0003824	chr6	29150701	29150750	CCCTGGAGTGCTGTCCTCTCAGCCATGTGGCACTGTGGGTTCTGGACCTA
6620670	1.37977	0.308824	up	NM_023202.2	Ndufa7	66416	Mus musculus NADH dehydrogenase (ubiquinone) 1 alpha subcomplex, 7 (B14.5a) (Ndufa7), mRNA.	GO:0042773	GO:0005743|GO:0005739		chr17	33435740	33435789	CCCTCAATCATCATGTCCTCACAAAAGGCCCTGGTGTCAGGCAAGGCCGC
3370309	1.60395	0.308624	up	NM_172457.2	Mobkl2a	208228	Mus musculus MOB1, Mps One Binder kinase activator-like 2A (yeast) (Mobkl2a), mRNA. XM_618785 XM_923737			GO:0008270|GO:0046872	chr10	80148136	80148185	CCCGAAGTCACTGTGCCCAATACCCAGCTCTGGAAGAATCAGGGACCAGC
520427	1.5353	0.306751	up	NM_011121.2	Plk1									CCCTGCCCTCGCTCAGCCCACTGTATGAATTGTATAAATGTTTCTATTAA
3710209	1.70021	0.304684	up	NM_021477.2	A2bp1									GGAGAGAGGAAGCTTTCCGAGGCCTGAGTGTTGCATCACATGCAGTAGGA
5490537	4.48205	0.304043	up	NM_027030.1	Dcps	69305	Mus musculus decapping enzyme, scavenger (Dcps), mRNA.	GO:0000184|GO:0000184	GO:0005634|GO:0005634	GO:0016787|GO:0016787	chr9	34874490	34876001	TGAGGAACATTCTCCGGGAAGGACAAGAAGCCATCCTGAAGCGCTACCAG
150594	2.71957	0.302949	up	NM_152815	Wins2									TAACCCAGCGGCACTTCTGAAGTTGTTGAAAGGTGTGGAGGCCAAGTGTG
4880343	1.03522	0.300078	up	NM_007713.3	Clk3	102414	Mus musculus CDC-like kinase 3 (Clk3), mRNA.	GO:0006468|GO:0018108	GO:0005634	GO:0004672|GO:0004674|GO:0005524|GO:0000166|GO:0004713|GO:0016740|GO:0016301	chr9	57549149	57549198	GATGTTAGAGTTCGACCCTGCTCAGCGCATCACATTGGCAGAAGCCTTGC
620021	1.09558	0.299896	up	NM_172121.1	Zc3hdc3	223642	Mus musculus zinc finger CCCH type containing 3 (Zc3h3), mRNA.			GO:0008270|GO:0046872|GO:0003674|GO:0003676|GO:0008270|GO:0046872|GO:0003674|GO:0003676|GO:0008270|GO:0046872|GO:0003674|GO:0003676	chr15	75584893	75584942	ACTCCTGCCCAGGGAAGAGGCTAATGGCCAGGCCTCTCTGGTGGGTATTT
2070408	3.04841	0.298296	up	NM_175356.1	Pik4cb	107650	Mus musculus phosphatidylinositol 4-kinase, catalytic, beta polypeptide (Pi4kb), mRNA.		GO:0005783|GO:0005783|GO:0005783	GO:0016301|GO:0016740|GO:0004430|GO:0016773|GO:0016301|GO:0016740|GO:0004430|GO:0016773|GO:0016301|GO:0016740|GO:0004430|GO:0016773	chr3	94810247	94810296	GGTTCTTGGTACTTAGGACTTAATCCTATGTTTGGCCATGCTGCTGCCTA
4150242	1.4665	0.298135	up	NM_030719.3	Gats	80909	Mus musculus opposite strand transcription unit to Stag3 (Gats), mRNA.			GO:0003674|GO:0003674	chr5	134617378	134617427	GAGTCTCTCGGCTCACAGGGAGGGTAGGAGATTGGGCTGTTAAGAAGGTA
6960059	1.49605	0.297021	up	NM_018749	Eif3s7									TTAAATGAGTTGGCCTGGCGCCTGCGTGTGTTGCACCCAGCTGTGCTTGG
150475	1.55038	0.296463	up	NM_009981	Pcyt1a									CCAGATCCTTCAAACAGGGAGCCATGCTAATGGCCAATTTGGGGACTATC
5870255	1.48572	0.296401	up	NM_134023.1	Tbc1d10a	103724	Mus musculus TBC1 domain family, member 10a (Tbc1d10a), mRNA.				chr11	4115251	4115300	TGCTTGGCCCGTGGGCTGGGATAGGATCTGGCTGGTCCAGTACAGAGTCT
2940044	1.14456	0.296185	up	NM_178051.3	1810059A23Rik	69821	Mus musculus MTERF domain containing 2 (Mterfd2), mRNA.				chr1	95197825	95197874	ATGAGGGGTGCTTTGTTGTGGGTTCTTTGGGAGGCCCTACTCCATCCTAA
770086	1.93029	0.295716	up	NM_025650.2	Uqcr	66594	Mus musculus ubiquinol-cytochrome c reductase (6.4kD) subunit (Uqcr), mRNA.	GO:0006810	GO:0016020|GO:0005739|GO:0005743		chr10	79865823	79865872	GCGTAGTCCTGTGGAAGACACTGAGGAAGCTGGACACTGGAGAGGTCTGC
6370678	2.06168	0.29473	up	NM_172757.3	Heatr3	234549	Mus musculus HEAT repeat containing 3 (Heatr3), mRNA.			GO:0005488|GO:0005488|GO:0005488|GO:0005488	chr8	90695790	90695839	CCAACCTGGACTACAGATGGAGCACCAGGATAGCCAGAGAGACCCTGTCT
7160554	1.10555	0.294445	up	NM_009297	Supt6h									CCCTCATCACCTAACCTCACCTGCTTCTCGCCTGTCATTTGAATAAACAG
3850433	1.16847	0.294126	up	NM_012021	Prdx5									CGTCGGCTGAAAAGGTTCTCCATGGTGATAGACAACGGCATAGTGAAGGC
4540414	1.28684	0.293283	up	NM_013765.1	Rps26	27370	Mus musculus ribosomal protein S26 (Rps26), mRNA.	GO:0006412	GO:0030529|GO:0005840|GO:0005622	GO:0003674|GO:0003735	chr10	128062285	128062334	TAGCAAGGTTGTTAGGAATCGATCCCGCGAGGCCCGGAAGGACCGAACAC
2450100	1.61074	0.293119	up	NM_008988	Punc									CCAATGTCCCCTCACCAATGCCTGCTGCCCATAGGACTTAGGAAACAAAC
5550360	2.94684	0.29169	up	NM_027874.1	Csnk1d			GO:0016055|GO:0006468|GO:0016055|GO:0006468		GO:0016301|GO:0005524|GO:0016740|GO:0004674|GO:0000166|GO:0004672|GO:0016301|GO:0005524|GO:0016740|GO:0004674|GO:0000166|GO:0004672	chr11			GACCTGCGCTCCCTGATGATCCCACCGCAGCTACCAGTCTTCTACTTGGT
2190390	1.0606	0.290009	up	NM_138747.1	Nol1	110109	Mus musculus nucleolar protein 1 (Nol1), mRNA.			GO:0003674|GO:0003674|GO:0003674	chr6	125094503	125094552	CAGCCTGCTAATGGAGCTGCTCCCCTGAAAGAAGATGCTGTTTCCAAGGG
5960044	1.01146	0.289709	up	NM_010311.2	Gnaz									TGGAGCCGCACCCGACTCAGCCACTCTGCGTCACATTCGTCCTGTACCTA
10348	1.89732	0.289525	up	NM_144796	E430021N18Rik									GACAGTGATTCATACCGTACATCTCCAGCAGGACTGTGGGTCTGGCCAAC
3710014	1.10416	0.289172	up	NM_009831	Ccng1									AGCTCAGGGCCCTGGACAGCCTGAGTCAACCTAGAGTAGCTGGAACCATT
4900674	1.03924	0.287257	up	NM_144924	Tbc1d17									GGCTCGCTGTGCTTCTGTTTCCGGTGGCTGCTCATCTGGTTCAAGAGGGA
3460239	1.07609	0.286883	up	NM_009503.2	Vcp	269523	Mus musculus valosin containing protein (Vcp), mRNA.	GO:0016567|GO:0006810|GO:0030968|GO:0006919|GO:0030433|GO:0045184|GO:0030970|GO:0006512	GO:0005829|GO:0005783|GO:0005792|GO:0005634	GO:0000166|GO:0008289|GO:0005515|GO:0005524|GO:0017111|GO:0016787|GO:0016887	chr4	43021484	43021533	GACCAGGGGTGTGCCCATGGCCTGTTCCATTCCTCAGTCTGAACAGTTCA
1740670	1.16931	0.286605	up	NM_008894.1	Pold2	18972	Mus musculus polymerase (DNA directed), delta 2, regulatory subunit (Pold2), mRNA.	GO:0006260	GO:0005634	GO:0016740|GO:0003887|GO:0016779|GO:0003677|GO:0005515	chr11	5772686	5772735	CCGGAATGTCCTCACGTCTACTTCTGTGGCAACACCCCCAGCTTTGGTTC
3460368	1.28202	0.285038	up	NM_178764.2	B930006L02Rik									GGGGTTATGTGACCACAGCTGGCAAGGTGACACGTAGCTGGCAGGAATAC
4830670	1.25905	0.284724	up	NM_008165.2	Gria1	14799	Mus musculus glutamate receptor, ionotropic, AMPA1 (alpha 1) (Gria1), mRNA.	GO:0006811|GO:0006810|GO:0007616|GO:0006811|GO:0006810|GO:0007616|GO:0006811|GO:0006810|GO:0007616	GO:0045202|GO:0045211|GO:0016020|GO:0045202|GO:0045211|GO:0016020|GO:0045202|GO:0045211|GO:0016020	GO:0005234|GO:0004872|GO:0005216|GO:0004970|GO:0005515|GO:0005234|GO:0004872|GO:0005216|GO:0004970|GO:0005515|GO:0005234|GO:0004872|GO:0005216|GO:0004970|GO:0005515	chr11	57140965	57141014	CAATCCATCAATGAAGCCATACGGACATCGACCCTCCCCAGGAACAGCGG
6840382	1.2472	0.284569	up	NM_001077364.1	Tsc22d3	14605	Mus musculus TSC22 domain family 3 (Tsc22d3), transcript variant 1, mRNA.	GO:0006916|GO:0006355		GO:0003700	chrX	137074194	137074243	TGATCCCTTTGGGGTGTGGAAAATGTACCCAGGAAGCTTGTGTAAGGAGG
1660725	1.56954	0.284503	up	NM_026937.1	Ascc1	69090	Mus musculus activating signal cointegrator 1 complex subunit 1 (Ascc1), mRNA.	GO:0006350|GO:0045449|GO:0006355	GO:0005667|GO:0005737	GO:0003713|GO:0003723|GO:0003676	chr10	59525318	59527105	GGAAAGACCCCAACGCGGAAGGCAGGTACAATCTCTACACAGCAGATGGC
6480433	3.24721	0.283209	up	NM_012015.1	H2afy	26914	Mus musculus H2A histone family, member Y (H2afy), mRNA.	GO:0016568|GO:0007001|GO:0007549|GO:0006334	GO:0005813|GO:0001740|GO:0000793|GO:0005634|GO:0000786	GO:0003677|GO:0003682	chr13	56184482	56184531	GCTTGGCTCTAGCTGATGACAGAAAGCTGAAATCCATCGCCTTCCCATCC
670026	1.10944	0.283174	up	NM_025596	2610524G07Rik									GCTTATTTGGCGTCTCCAGAGCTGTCCAGGAATTTGGTCTTGCCCGGTTC
4880026	2.59184	0.282393	up	NM_028841.1	Tspan17	74257	Mus musculus tetraspanin 17 (Tspan17), mRNA.		GO:0016020|GO:0016020|GO:0016020		chr13	54806256	54806305	GACTTTGAGCCTGCCTGGAGCTTGTCTTGGCCTCAGTGTCACAGCCTCTG
6400681	1.41137	0.282314	up	NM_009095.1	Rps5	20103	Mus musculus ribosomal protein S5 (Rps5), mRNA.	GO:0007046|GO:0006412	GO:0015935|GO:0030529|GO:0005840|GO:0005830|GO:0005622	GO:0003735	chr7	13511121	13511170	TGCTATCATCAACAGTGGCCCCCGAGAAGACTCAACACGCATTGGGCGGG
2900221	1.00312	0.281934	up	NM_009208.1	Slc4a3	20536	Mus musculus solute carrier family 4 (anion exchanger), member 3 (Slc4a3), mRNA.	GO:0006810|GO:0006820|GO:0006811|GO:0006810|GO:0006820|GO:0006811|GO:0006810|GO:0006820|GO:0006811|GO:0006810|GO:0006820|GO:0006811	GO:0016020|GO:0005887|GO:0016020|GO:0005887|GO:0016020|GO:0005887|GO:0016020|GO:0005887	GO:0015380|GO:0005452|GO:0005386|GO:0015297|GO:0015380|GO:0005452|GO:0005386|GO:0015297|GO:0015380|GO:0005452|GO:0005386|GO:0015297|GO:0015380|GO:0005452|GO:0005386|GO:0015297	chr1	75442067	75442116	CACCTTGGCGATTCACAGACCCTAGGAACCCAGCACCAGGGCCAGGCATT
4900685	2.09185	0.27933	up	XM_284281.2	9430029K10Rik									CTCACGGGTCTGCTCTTTGGAAAGATCGGCTACTACCTGGTGCTTGCCTG
1260730	1.26133	0.27793	up	NM_009423.2	Traf4	22032	Mus musculus Tnf receptor associated factor 4 (Traf4), mRNA.	GO:0007165|GO:0030323|GO:0042981|GO:0007275|GO:0007585|GO:0006915|GO:0007165|GO:0030323|GO:0042981|GO:0007275|GO:0007585|GO:0006915|GO:0007165|GO:0030323|GO:0042981|GO:0007275|GO:0007585|GO:0006915|GO:0007165|GO:0030323|GO:0042981|GO:0007275|GO:0007585|GO:0006915	GO:0005634|GO:0005634|GO:0005634|GO:0005634	GO:0005515|GO:0004872|GO:0046872|GO:0008270|GO:0005515|GO:0004872|GO:0046872|GO:0008270|GO:0005515|GO:0004872|GO:0046872|GO:0008270|GO:0005515|GO:0004872|GO:0046872|GO:0008270	chr11	77981665	77981714	GAACTACGTGCGGGATGATGCGGTTTTCATCCGTGCCTCTGTCGAACTGC
3610170	1.31849	0.277596	up	NM_178869.2	Ttll1	319953	Mus musculus tubulin tyrosine ligase-like 1 (Ttll1), mRNA.	GO:0006464|GO:0006464|GO:0006464	GO:0005856|GO:0005874|GO:0005856|GO:0005874|GO:0005856|GO:0005874	GO:0004835|GO:0016874|GO:0005524|GO:0004835|GO:0016874|GO:0005524|GO:0004835|GO:0016874|GO:0005524	chr15	83338593	83338642	CACAGTCGCTCCACCCAGTCCCTGCTAAACACCCGTTTTGGAATTTCAGT
5820195	1.28162	0.277454	up	NM_133982.1	Rpp25	102614	Mus musculus ribonuclease P 25 subunit (human) (Rpp25), mRNA.	GO:0008033	GO:0005634	GO:0003723|GO:0016787|GO:0003676|GO:0004526	chr9	57353180	57353229	TAGGACAAAATCTGCCATGCTTCCTCCCCGAGTCCTGCTGGAGTCTTGCT
7400408	1.35162	0.276489	up	NM_027230	3632413B07Rik									GGGAGTCTCGGCTAGATGCCTTCTGGGACTAGGGGTGCATTGTGAGCCAG
6860113	1.07464	0.276461	up	NM_029649.1	2610511E22Rik	76547	Mus musculus transmembrane protein 101 (Tmem101), mRNA.		GO:0016020		chr11	102014100	102014149	GTATAGAAGTAGCCCTGTAAGGAGGGGCAGAGTGGCTGGTGCTACAGACG
2190612	1.39845	0.2761	up	NM_178398	2510001I10Rik									TAGGCTGTGACCTCAGGCAATCTGTACAGCACTCGCAGGCCTCAGGTGAG
1010278	1.0249	0.275175	up	NM_009955	Dpysl2									TAAAGAGCCTGTGATAGTTGCTGTGGGCAGCCAGTTCCTGGGGCTTCCTC
5420524	1.05191	0.274635	up	NM_153597.1	Trpt1	107328	Mus musculus tRNA phosphotransferase 1 (Trpt1), mRNA.				chr19	7072844	7073035	GGTGTCATCAGCGGCATTCGTCCAAATTGTGAGGTGGCGGTGTTCATCGA
4900519	1.7341	0.272928	up	NM_011361	Sgk									GGACCAATGCCCCAGTTGTCAGTCAAAGCCGTTGGTGTTTTCATTGTTTA
2940681	1.20809	0.272254	up	NM_008090.3	Gata2	14461	Mus musculus GATA binding protein 2 (Gata2), mRNA.	GO:0050766|GO:0006355|GO:0048469|GO:0030154|GO:0006909|GO:0006350|GO:0030182	GO:0005634	GO:0046872|GO:0008270|GO:0003677|GO:0003700|GO:0043565	chr6	88172444	88172493	GCTGCAGAGCACCCTAACCGGAAGTAACTTATTTTGTGCTAGTACCCGCA
110279	1.935	0.272081	up	NM_011640.1	Trp53	22059	Mus musculus transformation related protein 53 (Trp53), mRNA.	GO:0008156|GO:0030330|GO:0006974|GO:0048147|GO:0001701|GO:0045941|GO:0010165|GO:0043066|GO:0006350|GO:0045944|GO:0007049|GO:0042771|GO:0006355|GO:0042127|GO:0009411|GO:0006917|GO:0006915	GO:0005737|GO:0005829|GO:0005657|GO:0005634	GO:0046872|GO:0008270|GO:0005515|GO:0003677|GO:0003700	chr11	69393490	69393539	TCCCGGTCCCTTCTGCTGCCTTTTTTACCTTGTAGCTAGGGCTCAGCCCC
6380121	1.65146	0.271331	up	NM_177319.2	Zfyve27	319740	Mus musculus zinc finger, FYVE domain containing 27 (Zfyve27), mRNA.		GO:0016020|GO:0016021	GO:0046872	chr19	42245112	42245161	CGGAGACTGCCTCAAGAAGATTGAAGGACAGAAGCAGTTCCTCTGGCATC
4260653	1.36798	0.270884	up	NM_001033237.1	Yeats2	208146	Mus musculus YEATS domain containing 2 (Yeats2), mRNA. XM_900167 XM_911624 XM_914159 XM_923096 XM_923099	GO:0006355	GO:0005634		chr16	20232126	20232175	CAGGTACCAAGGGATCTACCGTGCAGGGACTGGGCAAGCACAGCTTACTG
610253	1.03916	0.270711	up	NM_023119.1	Eno1	13806	Mus musculus enolase 1, alpha non-neuron (Eno1), mRNA.	GO:0006096	GO:0000015	GO:0046872|GO:0004634|GO:0000287|GO:0016829	chr4	149621721	149621948	AAAGTGAACCAGATCGGCTCCGTGACCGAGTCCCTGCAGGCGTGTAAGCC
1260315	1.37848	0.270231	up	NM_022891.1	Rpl23	65019	Mus musculus ribosomal protein L23 (Rpl23), mRNA.	GO:0006412|GO:0006412|GO:0006412|GO:0006412	GO:0005830|GO:0005730|GO:0030529|GO:0005830|GO:0005730|GO:0030529|GO:0005830|GO:0005730|GO:0030529|GO:0005830|GO:0005730|GO:0030529	GO:0003735|GO:0003735|GO:0003735|GO:0003735	chr11	97594149	97594198	GCATCCAACGCAGGCAGCATTGCATGATTCTCCAGTGTATTTGTAAAATA
5270131	1.0452	0.269737	up	NM_025504.2	2310004L02Rik	66349	Mus musculus RIKEN cDNA 2310004L02 gene (2310004L02Rik), mRNA.			GO:0016740	chr7	25334078	25334127	GGCACGACCGCCGGAGAGAATCCAAAGTAAAGAGACCTGTGCGGGGACTT
5700427	1.40743	0.269592	up	NM_153150.1	Slc25a1	13358	Mus musculus solute carrier family 25 (mitochondrial carrier, citrate transporter), member 1 (Slc25a1), mRNA.	GO:0006810|GO:0006810	GO:0005887|GO:0016020|GO:0005739|GO:0005743|GO:0005887|GO:0016020|GO:0005739|GO:0005743	GO:0005386|GO:0005215|GO:0005386|GO:0005215	chr16	17925809	17925858	CTCCATTCCAGACCCCCCGCCACCTACTCTGATGATTCCAGTGCAGTAGT
7050600	1.23864	0.26922	up	NM_011947.1	Map3k3	26406	Mus musculus mitogen activated protein kinase kinase kinase 3 (Map3k3), mRNA.	GO:0006468|GO:0007243		GO:0004672|GO:0005515|GO:0004674|GO:0000287|GO:0005524|GO:0046872|GO:0000166|GO:0016740|GO:0016301	chr11	105971285	105971334	CCTCAGCCCGACCTGTCCACTTGTCATCAACCTCATTCCCTTCTTGTTCC
6380161	1.51892	0.268722	up	NM_011292.1	Rpl9	20005	Mus musculus ribosomal protein L9 (Rpl9), mRNA.	GO:0006412|GO:0007046	GO:0030529|GO:0005840|GO:0005830|GO:0005622	GO:0003735	chr5	65780786	65780835	GGGTGTCACGCTGGGCTTCCGATACAAGATGCGGTCTGTGTACGCTCACT
1050072	1.47499	0.268624	up	NM_019390.1	Lmna	16905	Mus musculus lamin A (Lmna), transcript variant 2, mRNA.		GO:0005634|GO:0005882|GO:0005638|GO:0005634|GO:0005882|GO:0005638|GO:0005634|GO:0005882|GO:0005638|GO:0005634|GO:0005882|GO:0005638	GO:0005198|GO:0005515|GO:0005198|GO:0005515|GO:0005198|GO:0005515|GO:0005198|GO:0005515	chr3	88288560	88288609	TAGCGGGCGTGTGGCGGTAGAGGAAGTCGATGAAGAGGGAAAGTTCGTGC
5270768	1.45329	0.268379	up	NM_207686.1	Elavl2	15569	Mus musculus ELAV (embryonic lethal, abnormal vision, Drosophila)-like 2 (Hu antigen B) (Elavl2), transcript variant 3, mRNA.			GO:0003723|GO:0003676|GO:0000166|GO:0003723|GO:0003676|GO:0000166	chr4	90917663	90917712	TGTGCTACTGTAGCAAACCACAGCATTGATGAGAAGGCATGCGGACTGTG
6180092	1.21176	0.266599	up	NM_030087.1	1500032D16Rik	78330	Mus musculus RIKEN cDNA 1500032D16 gene (1500032D16Rik), mRNA.		GO:0005739|GO:0005739|GO:0005739		chr17	31259913	31259962	CAAATTCAGGCTGCCACAGCCGTCTTCAGGACGAGAGTCACCTCGGCACT
2760093	1.66265	0.266379	up	NM_010376.2	H13	14950	Mus musculus histocompatibility 13 (H13), mRNA.		GO:0005789|GO:0005783|GO:0016020|GO:0005789|GO:0005783|GO:0016020|GO:0005789|GO:0005783|GO:0016020|GO:0005789|GO:0005783|GO:0016020	GO:0008233|GO:0008717|GO:0016787|GO:0008233|GO:0008717|GO:0016787|GO:0008233|GO:0008717|GO:0016787|GO:0008233|GO:0008717|GO:0016787	chr2	152383252	152383301	GCTGGAGAAGGGCCTTGAAGCAGACAACTTTGCCATGCTGGGACTTGGAG
5570129	1.21576	0.265082	up	NM_009091.1	Rps15	20054	Mus musculus ribosomal protein S15 (Rps15), mRNA.	GO:0007046|GO:0006412	GO:0015935|GO:0030529|GO:0005840|GO:0005830|GO:0005622	GO:0003735|GO:0005515	chr10	79756495	79756544	AAGGAGGCACCACCCATGGAGAAGCCTGAGGTGGTGAAGACTCACCTGAG
2600632	2.21291	0.265006	up	NM_008503.2	Rps2	16898	Mus musculus ribosomal protein S2 (Rps2), mRNA.	GO:0006412	GO:0005622|GO:0015935|GO:0005840|GO:0030529	GO:0003735	chr17	24448039	24448169	AGCTGAAGACAAGGAGTGGATCCCCGTCACCAAGCTGGGCCGTCTGGTTA
270348	1.56879	0.26461	up	NM_144891.1	Gdap1l1	228858	Mus musculus ganglioside-induced differentiation-associated protein 1-like 1 (Gdap1l1), mRNA.				chr2	163279593	163279642	CCTTCCTCATGGGCTCCTTGGGTGGGATGGGCTACTTTGCCTACTGGTAC
3890102	1.57927	0.261301	up	NM_080456.1	Mrps6	121022	Mus musculus mitochondrial ribosomal protein S6 (Mrps6), mRNA.	GO:0006412	GO:0030529|GO:0005739|GO:0005840|GO:0005622	GO:0003735	chr16	92112239	92112288	AGGATACTTTAGCCCATGACCATTTTGCTGCAGGAGGTAGAAACTGCTGG
5050731	1.05017	0.261062	up	NM_001077495.1	Pik3r1	18708	Mus musculus phosphatidylinositol 3-kinase, regulatory subunit, polypeptide 1 (p85 alpha) (Pik3r1), transcript variant 2, mRNA.	GO:0030183|GO:0048009|GO:0007165|GO:0046854|GO:0043066|GO:0007242|GO:0008286|GO:0006468|GO:0030183|GO:0048009|GO:0007165|GO:0046854|GO:0043066|GO:0007242|GO:0008286|GO:0006468	GO:0016020|GO:0005942|GO:0005829|GO:0005737|GO:0005622|GO:0035030|GO:0016020|GO:0005942|GO:0005829|GO:0005737|GO:0005622|GO:0035030	GO:0016301|GO:0005159|GO:0005158|GO:0043560|GO:0005515|GO:0016303|GO:0043125|GO:0035014|GO:0016301|GO:0005159|GO:0005158|GO:0043560|GO:0005515|GO:0016303|GO:0043125|GO:0035014	chr13	102451039	102451088	CATACCGAGCTTGTCGCCATGAGATAGCATTGGCTGCCCAGGATGCTGCT
5390273	1.62314	0.260469	up	NM_173013.1	Bpy2ip1	270058	Mus musculus microtubule-associated protein 1S (Mtap1s), mRNA.	GO:0001578|GO:0000226|GO:0007420|GO:0006915	GO:0005829|GO:0048471|GO:0043025|GO:0005634|GO:0030425|GO:0005874	GO:0048487|GO:0003677|GO:0008017|GO:0051015|GO:0016787	chr8	73846266	73846315	GTGCAAAGCTAGATCCCGTGCTTAAGTGAGCCACCGTGTGACATCCCAGC
5090368	1.61627	0.259722	up	NM_029097.1	1110012E06Rik	74772	Mus musculus ATPase type 13A2 (Atp13a2), mRNA.	GO:0006812	GO:0016020	GO:0046872|GO:0015662|GO:0005524|GO:0016787|GO:0000287|GO:0000166	chr4	140562976	140563025	TTGGCTCCGTGAGGTAGTGCAGGCCTTGGAGGGCATGCTGGACACTGGAT
3990170	1.51263	0.259459	up	NM_007897	Ebf1									CTGCCAGAGCAGGGTGTTGGTTAAAGTTGTAACCCCCGAGTATCTGGGGG
240025	1.14657	0.258208	up	NM_177193.4	Islr2	320563	Mus musculus immunoglobulin superfamily containing leucine-rich repeat 2 (Islr2), mRNA.			GO:0016740	chr9	58044389	58044438	CGCCGAGCGTGGGCTATAGACTTCTGTGTCCGTAAAGTGTGCCGGTGTAG
4070189	1.51318	0.257992	up	NM_008925.1	Prkcsh	19089	Mus musculus protein kinase C substrate 80K-H (Prkcsh), mRNA.	GO:0006491	GO:0005783	GO:0016301|GO:0004558|GO:0005515	chr9	21818531	21818580	TAATGAGCTCGCCTACCTTGGATTCCTAAGGGGAGTTAGTCCCTGCACCC
7400333	1.58787	0.257466	up	NM_133790	R74862									CGATGTTTCCAGAGCGGTCTAACCTGGGCAGGAGTGAGCACTTTCCAGCA
7570070	1.81462	0.254562	up	NM_025375.1	Wbscr22									GGGACCTGCCTCTGGGGAATTCTCTGGACTGAACTGTTTACCTCAGCAGC
6590242	1.0062	0.254533	up	NM_029338.1	1700027N10Rik	75564	Mus musculus RIKEN cDNA 1700027N10 gene (1700027N10Rik), mRNA.				chr17	45593040	45598563	TGACATCCCCAGAGGGTCTTGGAGCATCCAGATGGAAAGGGGCAACGCAC
6480520	1.06721	0.254188	up	NM_030597.2	Lsm2	27756	Mus musculus LSM2 homolog, U6 small nuclear RNA associated (S. cerevisiae) (Lsm2), mRNA.	GO:0006402|GO:0016071|GO:0006397|GO:0000398|GO:0006402|GO:0016071|GO:0006397|GO:0000398	GO:0030529|GO:0005634|GO:0005737|GO:0030529|GO:0005634|GO:0005737	GO:0003723|GO:0019901|GO:0005515|GO:0003723|GO:0019901|GO:0005515	chr17	35122400	35122449	CGCTATGTGCAGCTGCCAGCAGATGAGGTGGACACACAACTGCTACAGGA
10672	1.06759	0.253878	up	NM_009295.1	Stxbp1	20910	Mus musculus syntaxin binding protein 1 (Stxbp1), mRNA.	GO:0016192|GO:0006904|GO:0016188|GO:0006810|GO:0015031|GO:0007412|GO:0016192|GO:0006904|GO:0016188|GO:0006810|GO:0015031|GO:0007412|GO:0016192|GO:0006904|GO:0016188|GO:0006810|GO:0015031|GO:0007412	GO:0005739|GO:0005739|GO:0005739	GO:0005515|GO:0005515|GO:0005515	chr2	32651560	32651609	GGGTGTGAGCCTGAATGAGATGCGCTGTGCTTACGAAGTGACCCAGGCCA
7510475	1.18068	0.253767	up	NM_133979.1	AI604832	102566	Mus musculus transmembrane protein 16K (Tmem16k), mRNA.				chr9	122024864	122024913	TCTCACTCGGACCCTCCCAGGGCCGCACACACCCTCCAGCTGTTTCATCA
6940484	1.14893	0.253476	up	NM_177723.2	EG240916	240916	Mus musculus predicted gene, EG240916 (EG240916), mRNA.				chr1	174400233	174400282	TGTCGGTATCCCAGAACCGCAGAGGTACAACCCAGATGTCCCCAGCCAAG
1010333	1.22746	0.253117	up	NM_023514.2	Mrps9	69527	Mus musculus mitochondrial ribosomal protein S9 (Mrps9), mRNA.		GO:0005739|GO:0030529	GO:0003677	chr1	42850033	42850082	AAGCGCTGAAACTTTTCCCAGGAGAGCGAGGAGCACAGCGTCTTCGTGCC
4640008	2.59295	0.252084	up	NM_175121.3	Slc38a2	67760	Mus musculus solute carrier family 38, member 2 (Slc38a2), mRNA.				chr15	96528378	96528427	GAGCAATGCGATTGTGGGCAGTGGAATCCTTGGGCTTTCTTATGCCATGG
7100181	1.25168	0.250452	up	NM_198613.1	Ap2s1	232910	Mus musculus adaptor-related protein complex 2, sigma 1 subunit (Ap2s1), mRNA.		GO:0030122|GO:0030122|GO:0030122	GO:0003674|GO:0003674|GO:0003674	chr7	17334288	17334337	AGATGTTCCTGGCAGGAGAGATCCGAGAGACCAGCCAGACGAAGGTGCTG
3420228	1.67056	0.25037	up	NM_144509.1	Arl6ip4	65105	Mus musculus ADP-ribosylation factor-like 6 interacting protein 4 (Arl6ip4), mRNA.		GO:0005634|GO:0005634|GO:0005634|GO:0005634	GO:0005515|GO:0005515|GO:0005515|GO:0005515	chr5	124377165	124377214	CTCGAGGAACTGTTCAGCCTCCAGATCCCAGGGCCACAAGGCTGGCAGCG
1500706	1.37715	0.249144	up	NM_016737.1	Stip1	20867	Mus musculus stress-induced phosphoprotein 1 (Stip1), mRNA.			GO:0005488	chr19	7095570	7095619	GATGGATGTGGGTCTCATCGCAATTCGGTGATAACTTGCTTTTCCCCCTC
3130630	1.47641	0.248327	up	NM_007669.2	Cdkn1a	12575	Mus musculus cyclin-dependent kinase inhibitor 1A (P21) (Cdkn1a), mRNA.	GO:0043071|GO:0007050|GO:0006974|GO:0030890|GO:0008285|GO:0043066|GO:0007049|GO:0009411|GO:0043071|GO:0007050|GO:0006974|GO:0030890|GO:0008285|GO:0043066|GO:0007049|GO:0009411|GO:0043071|GO:0007050|GO:0006974|GO:0030890|GO:0008285|GO:0043066|GO:0007049|GO:0009411	GO:0000307|GO:0005634|GO:0000307|GO:0005634|GO:0000307|GO:0005634	GO:0004860|GO:0046872|GO:0008270|GO:0030332|GO:0005515|GO:0004861|GO:0016301|GO:0004860|GO:0046872|GO:0008270|GO:0030332|GO:0005515|GO:0004861|GO:0016301|GO:0004860|GO:0046872|GO:0008270|GO:0030332|GO:0005515|GO:0004861|GO:0016301	chr17	28828213	28828262	CATCCTGGTCTGGACTGTCTACCCTTAGCCCGCACCCCAAGAACATGTAT
2370767	1.18334	0.248196	up	NM_029761.2	Dok5	76829	Mus musculus docking protein 5 (Dok5), mRNA.	GO:0007169|GO:0000165|GO:0007169|GO:0000165		GO:0005158|GO:0005066|GO:0005158|GO:0005066	chr2	170570414	170570463	ACTTTCCCCACCTACCGGTCTGAGCACTGACAGCAACCGCCAAGAGCTGT
5810593	1.25152	0.247255	up	NM_009423.2	Traf4	22032	Mus musculus Tnf receptor associated factor 4 (Traf4), mRNA.	GO:0007165|GO:0030323|GO:0042981|GO:0007275|GO:0007585|GO:0006915|GO:0007165|GO:0030323|GO:0042981|GO:0007275|GO:0007585|GO:0006915|GO:0007165|GO:0030323|GO:0042981|GO:0007275|GO:0007585|GO:0006915|GO:0007165|GO:0030323|GO:0042981|GO:0007275|GO:0007585|GO:0006915	GO:0005634|GO:0005634|GO:0005634|GO:0005634	GO:0005515|GO:0004872|GO:0046872|GO:0008270|GO:0005515|GO:0004872|GO:0046872|GO:0008270|GO:0005515|GO:0004872|GO:0046872|GO:0008270|GO:0005515|GO:0004872|GO:0046872|GO:0008270	chr11	77973729	77973778	GCACCGGCTTCCAGCTGGTCCCTAAGAGGGCTTGACTGAACTGCATATAA
4250681	1.6118	0.246637	up	NM_010256.1	Gart									CACTGTGGCAACGCTGTCTGAACGGGTCAAAGTGGCAGAACATAAGATCT
2350703	1.15144	0.246156	up	NM_008258.1	Hn1	15374	Mus musculus hematological and neurological expressed sequence 1 (Hn1), mRNA.		GO:0005634|GO:0005634	GO:0003674|GO:0003674	chr11	115358688	115358737	AGTCTCACCCTTGACACTTGTACTCCTTAGTCCTGGACTGTTGCTTAAAG
3780279	1.19686	0.24557	up	NM_007527.2	Bax	12028	Mus musculus Bcl2-associated X protein (Bax), mRNA.	GO:0007283|GO:0001836|GO:0008635|GO:0009611|GO:0006917|GO:0008637|GO:0006915|GO:0043065|GO:0030264|GO:0001844|GO:0006974|GO:0046666|GO:0048147|GO:0008624|GO:0051260|GO:0042981|GO:0008629	GO:0005741|GO:0005737|GO:0005625|GO:0005829|GO:0005739|GO:0016021|GO:0016020	GO:0005515	chr7	45329926	45329975	CTCCTACTTCGGGACCCCCACATGGCAGACAGTGACCATCTTTGTGGCTG
7200402	1.08695	0.244979	up	NM_146183.1	Zfp428	232969	Mus musculus zinc finger protein 428 (Zfp428), mRNA.		GO:0005634|GO:0005622	GO:0008270|GO:0046872|GO:0003676	chr7	25300363	25300412	GAGCAGGGCTCTTGGAGAGGAAGAGGAGGAACCGTCTCGCACTGGGGAAA
3870438	1.08133	0.24419	up	NM_145147.2	Gtpbp6	107999	Mus musculus GTP binding protein 6 (putative) (Gtpbp6), mRNA.		GO:0005622	GO:0005525	chr5	110344640	110344689	GTGTCTGCAATCTCAGGGCGTGGGCTAGACGAGCTGAAGGCCGCACTGGA
450132	2.93673	0.243777	up	NM_019542.1	Nagk	56174	Mus musculus N-acetylglucosamine kinase (Nagk), mRNA.	GO:0006044|GO:0006044|GO:0006044|GO:0006044	GO:0005625|GO:0005625|GO:0005625|GO:0005625	GO:0016301|GO:0045127|GO:0016740|GO:0000166|GO:0009384|GO:0005524|GO:0016301|GO:0045127|GO:0016740|GO:0000166|GO:0009384|GO:0005524|GO:0016301|GO:0045127|GO:0016740|GO:0000166|GO:0009384|GO:0005524|GO:0016301|GO:0045127|GO:0016740|GO:0000166|GO:0009384|GO:0005524	chr6	83751521	83751570	CTTGGCCTCCCCATTCTGTGTGTGGGCTCAGTGTGGAAGAGCTGGGAGCT
2900228	1.25237	0.242331	up	NM_024179.3	0610009O20Rik	66839	Mus musculus RIKEN cDNA 0610009O20 gene (0610009O20Rik), mRNA.			GO:0005488	chr18	38388120	38388169	CTCCTTGCTTAGGTTCCTGAAGACAGACTGGTGCCCACAGTTCCATGGCC
7400575	1.26347	0.241959	up	NM_010598.2	Kcnab2	16498	Mus musculus potassium voltage-gated channel, shaker-related subfamily, beta member 2 (Kcnab2), mRNA.	GO:0006811|GO:0006810|GO:0006813	GO:0005887|GO:0005737	GO:0016491|GO:0005244|GO:0030955|GO:0005267|GO:0005216	chr4	151764881	151764930	GCTTCCCGACAGACTCAGACCAAGGTGCGGCCCCGTATTTATGGAATGGC
730367	1.1469	0.241663	up	NM_018888.1	2410003P15Rik	56046	Mus musculus RIKEN cDNA 2410003P15 gene (2410003P15Rik), mRNA.		GO:0016023|GO:0016023	GO:0005515|GO:0005515	chr2	155538392	155538441	CATCTGGGCACTATTTACATAAACCAGAGGCGAGCCAGGCAGGGATTTGC
5290475	1.29957	0.240209	up	NM_197979.1	1110020P15Rik			GO:0006810|GO:0006122	GO:0016020|GO:0005739|GO:0005743		chr11			GAGTTTCAAGTTGCCGTTCACCGACCGCCAGTGTGTGGGCAAGCTATGGC
610019	3.01803	0.239856	up	NM_013472.2	Anxa6	11749	Mus musculus annexin A6 (Anxa6), mRNA.	GO:0006816|GO:0006937	GO:0048471	GO:0005509|GO:0005544	chr11	54822866	54822915	GCTTTGCTTGCTCTGTGTGGCGGAGAGGACTAAAGCTCCTGACCTCAGAG
7650577	1.05917	0.239264	up	NM_027242.1	2010007H12Rik	69871	Mus musculus RIKEN cDNA 2010007H12 gene (2010007H12Rik), mRNA.				chr5	138009441	138009490	TCTACCGAGACCTGGTGAGTCTGCAGGTGCCCGAGGAGCAGGTACTGAAC
3420554	2.08849	0.238738	up	NM_009087.1	Rpo1-3	20018	Mus musculus RNA polymerase 1-3 (Rpo1-3), transcript variant 1, mRNA.	GO:0006350|GO:0006350	GO:0005634|GO:0005736|GO:0005634|GO:0005736	GO:0016740|GO:0003899|GO:0046983|GO:0003677|GO:0016779|GO:0005515|GO:0016740|GO:0003899|GO:0046983|GO:0003677|GO:0016779|GO:0005515	chr5	147890466	147890515	AAAAGGAGCCCACATTCTAGTCCCTCGTGCAGGGTACAAGCAGGACCACC
150692	1.18458	0.238623	up	NM_025963.1	Rps10	67097	Mus musculus ribosomal protein S10 (Rps10), mRNA.		GO:0030529		chr17	27359896	27359945	AGGTCCAGAGGGTGAGCGACCTGCAAGATTCACAAGAGGGGAGGCTGACA
4670092	2.4077	0.238276	up	NM_029748.1	2510006D16Rik	76799	Mus musculus RIKEN cDNA 2510006D16 gene (2510006D16Rik), mRNA.				chr4	129109934	129109983	GGCCTCTCTCATCTCTCAGATCATGTCTATCTCAGGGGCCACAATAAGAA
7550364	1.15609	0.237442	up	NM_207223.1	Centb5	140500	Mus musculus centaurin, beta 5 (Centb5), mRNA.	GO:0043087|GO:0043087		GO:0005096|GO:0005096	chr4	155280798	155280847	GCTGGTACTCTCCACCCTGTGCCCAATGTTCTTTGTTACTGAGAGGATTT
620138	1.05956	0.236673	up	NM_018799.1	Eif3s2	54709	Mus musculus eukaryotic translation initiation factor 3, subunit I (Eif3i), mRNA.	GO:0006412|GO:0006412|GO:0006412		GO:0003674|GO:0003743|GO:0003674|GO:0003743|GO:0003674|GO:0003743	chr4	129270865	129272336	TCGGGGAGTGCGTCATCGCAGGCCACGAGAGCGGAGAGCTCAACCAGTAT
50440	1.3619	0.236329	up	XM_126185	9130006A14Rik									CCTGCTGGTATCAGGATAGCCCTCTGGCGACAGCCGTGAAACAAGTCACT
5900504	1.77	0.236165	up	XM_485311	1100001I22Rik									ACTGTCTAAGACACAGAAGCACGTCAGCAGGGCCTATGGCGGCTCCATGT
6380707	1.38023	0.236089	up	NM_144855.1	Cbs									GAATCCTCTATGCCCGAGTAGCTTACAGGGCCTTTCCTCTGGTGTCACAG
4590612	1.69157	0.234839	up	NM_178745.3	6330442E10Rik	268567	Mus musculus RIKEN cDNA 6330442E10 gene (6330442E10Rik), mRNA.				chr12	80063714	80063763	GCATTAAGGCTCCAATTCTCAACCAGAAAAGGCCATTGGGTGGCCCCTAG
430368	2.76709	0.233847	up	NM_172877.1	4732496O08Rik	242736	Mus musculus RIKEN cDNA 4732496O08 gene (4732496O08Rik), mRNA.				chr4	142687588	142687637	TCTAGCCTCCGGCTGTCCCTTTGAAAACAAAGGTCTCCAGTAGATGTCCC
6980243	1.52401	0.232945	up	NM_030559.2	Vps16	80743	Mus musculus vacuolar protein sorting 16 (yeast) (Vps16), mRNA.	GO:0006886|GO:0006810|GO:0015031|GO:0006886|GO:0006810|GO:0015031|GO:0006886|GO:0006810|GO:0015031|GO:0006886|GO:0006810|GO:0015031	GO:0005884|GO:0005769|GO:0016020|GO:0005737|GO:0005884|GO:0005769|GO:0016020|GO:0005737|GO:0005884|GO:0005769|GO:0016020|GO:0005737|GO:0005884|GO:0005769|GO:0016020|GO:0005737	GO:0003779|GO:0005515|GO:0003779|GO:0005515|GO:0003779|GO:0005515|GO:0003779|GO:0005515	chr2	130250139	130263362	AGCTAGGGGGCAGGTTCCTAGACCTATCTCTACACGACACTGTCACCACT
2690324	1.36892	0.232227	up	NM_026757.1	0610010K14Rik	104457	Mus musculus RIKEN cDNA 0610010K14 gene (0610010K14Rik), mRNA.		GO:0005634	GO:0003677	chr11	70049573	70049622	ATGACGTCCGGTGTCCTCTCACCTCCAAACGCCCCTCCACCCAGCAGCTC
4220739	1.05928	0.231798	up	NM_198631.1	BC057627	330474	Mus musculus cDNA sequence BC057627 (BC057627), mRNA.			GO:0008270|GO:0046872|GO:0003676	chr7	17022576	17022625	CAGCACTCAGGAGGCAGGGTCAGGAGGATTACAGGTTCAAAGCCAGTCTG
870324	1.52306	0.231606	up	NM_019572.2	Hdac7a	56233	Mus musculus histone deacetylase 7A (Hdac7a), mRNA. XM_001003311 XM_001003316 XM_001004168 XM_001004172 XM_001004178 XM_001004180 XM_001004182 XM_001004187 XM_001004194 XM_001004198	GO:0045843|GO:0016568|GO:0030183|GO:0045892|GO:0006355|GO:0006350|GO:0000122|GO:0006954	GO:0005634|GO:0000118|GO:0005737	GO:0016787|GO:0008134|GO:0005515|GO:0004407|GO:0016564|GO:0003714|GO:0016566	chr15	97623430	97623479	CCCTTCAAAAGCACAACACAATCCCAGGGATGCCTGGTCACTGTCCCCAG
7550368	2.25462	0.231378	up	NM_010069.1	Doc2a	13446	Mus musculus double C2, alpha (Doc2a), mRNA.	GO:0006887	GO:0045202|GO:0019717	GO:0005544|GO:0005509	chr7	133995757	133995806	GCTGTTACCTGCAAATATGCAACCACCCGTGCACAGGGCCACGTGGGAGT
3940424	1.1339	0.231222	up	NM_178398.2	Wipi2	74781	Mus musculus WD repeat domain, phosphoinositide interacting 2 (Wipi2), mRNA.				chr5	142921630	142921679	AGGTCAGCACTCACTGTTGGGATGCACACGGTAGAGCCAAGCCTCAGCAG
1190307	2.48059	0.230687	up	NM_133800.2	C78541									GCGGCTAGTGACAGCGAAGACAGAGTCGGTGCAGTATGACCACCCCAATC
5270246	2.27016	0.229942	up	NM_011078.2	Phf2	18676	Mus musculus PHD finger protein 2 (Phf2), mRNA.		GO:0005634	GO:0008270|GO:0046872|GO:0005515	chr13	48897497	48897546	TGTTTCTACACCCGTTACCCGGATGTGTTGTCCACGAGGAGATGCAGCTT
1710458	1.28489	0.229692	up	NM_134093.1	Letmd1	68614	Mus musculus LETM1 domain containing 1 (Letmd1), mRNA.			GO:0004872	chr15	100309145	100309194	GTAGGGCTGTTTCTCCTCGTCACTATCATGGGCTAACTTCCACCCCTCCT
5550537	1.63786	0.228899	up	NM_153567	5033405K12Rik									CTAGACTATGTATGTTCAGATTGACGTAACTCACTGTACAGGTGTCCGGT
3190685	1.61069	0.22823	up	NM_010699.1	Ldh1	16828	Mus musculus lactate dehydrogenase A (Ldha), mRNA.	GO:0006100|GO:0006096|GO:0019642	GO:0005737	GO:0016491|GO:0004459|GO:0005515	chr7	54110722	54110771	CCAACTGCAGGCTTCGATTACCCCTGTGAGCCTGCTGCATTGCTGCCCTG
5560370	1.36961	0.228007	up	NM_144882.2	2810022L02Rik	67198	Mus musculus RIKEN cDNA 2810022L02 gene (2810022L02Rik), mRNA.				chr1	57891365	57891414	GGAACTCTTGGTCAGACAAACGTGATCAGCTGAAACACGTGTGCTTTTGT
6200356	1.08173	0.227417	up	NM_133981.1	Alg9	102580	Mus musculus asparagine-linked glycosylation 9 homolog (yeast, alpha 1,2 mannosyltransferase) (Alg9), mRNA.		GO:0016020|GO:0005783|GO:0016020|GO:0005783|GO:0016020|GO:0005783	GO:0016757|GO:0016740|GO:0016757|GO:0016740|GO:0016757|GO:0016740	chr9	50650996	50651045	CTAGGGCTTCCACGGAGCCGACTTCCTCCAAGGCATCCTGTTAGAGCTGT
4490632	1.04151	0.227383	up	NM_025299.1	Txnl4									AAATGGTTGACATCATAGAGACCGTGTACCGTGGCGCCCGCAAAGGCCGG
3990114	1.6666	0.226934	up	NM_025898.1	Napa	108124	Mus musculus N-ethylmaleimide sensitive fusion protein attachment protein alpha (Napa), mRNA.	GO:0006886|GO:0007420|GO:0015031|GO:0006810|GO:0030182|GO:0045176|GO:0006886|GO:0007420|GO:0015031|GO:0006810|GO:0030182|GO:0045176|GO:0006886|GO:0007420|GO:0015031|GO:0006810|GO:0030182|GO:0045176	GO:0005783|GO:0005794|GO:0005783|GO:0005794|GO:0005783|GO:0005794	GO:0005478|GO:0005488|GO:0019905|GO:0005478|GO:0005488|GO:0019905|GO:0005478|GO:0005488|GO:0019905	chr7	15276021	15276070	CAAGAAGCCTTGTGAGAATGTCCCAGCCTGCTGCTCTGGTTAGGCTGAGG
2940564	1.44093	0.226721	up	NM_145557.1	9430015G10Rik	230996	Mus musculus RIKEN cDNA 9430015G10 gene (9430015G10Rik), mRNA.				chr4	154970734	154970783	GAAGTCCTGCCAGGTAGTTTGATAAGAATGCCTACCCAGTGCCCCCAGGC
540138	1.02316	0.225217	up	NM_001081005.1	1500012F01Rik	68949	Mus musculus RIKEN cDNA 1500012F01 gene (1500012F01Rik), mRNA.				chr2	166890674	166890939	AAACCGGGCTTTGAATGGAGCGTGAACTCCTGAGGCGAGCATTGGCCCGA
5860367	1.79372	0.225092	up	XM_126676.3	1810057P16Rik									TACTTCTTATCACCCCACTGGCCAGAAAGTTCATAGGCTGAGCAGACTTG
5910762	2.02186	0.22485	up	NM_028188.1	Rusc1	72296	Mus musculus RUN and SH3 domain containing 1 (Rusc1), mRNA.		GO:0005634|GO:0005634		chr3	89170059	89170108	GTGCCAGTATAGTACACATGCCTTTGCCCCCAACCCCGCAGGACCTATGG
4590139	1.08154	0.224833	up	NM_001037878.1	Tcf25	66855	Mus musculus transcription factor 25 (basic helix-loop-helix) (Tcf25), transcript variant 3, mRNA.	GO:0000122|GO:0006355|GO:0007507|GO:0006350|GO:0000122|GO:0006355|GO:0007507|GO:0006350	GO:0005634|GO:0005634	GO:0005488|GO:0003677|GO:0003700|GO:0003674|GO:0005488|GO:0003677|GO:0003700|GO:0003674	chr8	126286724	126286773	CAGTCAGCCACGGAAACACAATCGCCCTCTTCTTCCGGTCCTTGTTGCCA
6250110	1.38071	0.224814	up	NM_172738.1	5730403M16Rik	232853	Mus musculus RIKEN cDNA 5730403M16 gene (5730403M16Rik), mRNA.		GO:0005634	GO:0046872|GO:0008270	chr7	6719112	6719161	AACAACACGCACACCCTGCATAGGTCTCTGGGTGCAGAGTTTGTAGAGAG
5050162	1.52169	0.223647	up	NM_027352.2	Gorasp2	70231	Mus musculus golgi reassembly stacking protein 2 (Gorasp2), mRNA.		GO:0016020|GO:0005794|GO:0016020|GO:0005794|GO:0016020|GO:0005794|GO:0016020|GO:0005794	GO:0005515|GO:0003674|GO:0005515|GO:0003674|GO:0005515|GO:0003674|GO:0005515|GO:0003674	chr2	70492288	70492337	CTGTTGGTCTCTGTGAGTCGCATCTCTATTACGGTTTACACAAAACTCCC
1430500	1.21239	0.223214	up	NM_019817.1	Copz1	56447	Mus musculus coatomer protein complex, subunit zeta 1 (Copz1), mRNA.		GO:0030126|GO:0030137		chr15	103129936	103129985	GTAATGACGTTGGCCTTGCCGTGTTCCTTCTCCTCAGCGCCACACTCACA
5080672	1.25483	0.221429	up	NM_022891.1	Rpl23	65019	Mus musculus ribosomal protein L23 (Rpl23), mRNA.	GO:0006412|GO:0006412|GO:0006412|GO:0006412	GO:0005830|GO:0005730|GO:0030529|GO:0005830|GO:0005730|GO:0030529|GO:0005830|GO:0005730|GO:0030529|GO:0005830|GO:0005730|GO:0030529	GO:0003735|GO:0003735|GO:0003735|GO:0003735	chr11	97594011	97594060	GGGCATGACCTTCATGACCTTGCAGAACTTCTTCACTTTCCAGGTTAAGT
3890390	1.33479	0.221282	up	NM_026675.1	0610006K04Rik	68323	Mus musculus nudix (nucleoside diphosphate linked moiety X)-type motif 22 (Nudt22), mRNA.				chr19	7060144	7060193	CCAAAGGCGCCATCCTCCTCTACAATCGCCATCCACCTCTACAGTCAGGT
1500040	1.81762	0.220847	up	NM_009946.1	Cplx2									TGCGAATTCAGCCACGGGCTAGAGAGCATTAACCAAAGCCTGCAGGATGG
4010228	1.07352	0.220585	up	NM_153410.2	Gpsm1	67839	Mus musculus G-protein signalling modulator 1 (AGS3-like, C. elegans) (Gpsm1), mRNA.			GO:0005488	chr2	26170000	26170049	TTACCCAGAGGGCCAGGGCAAGGGAAACTGAGGACCCAACTTCTGAGAGG
620433	1.06335	0.219842	up	NM_009092.2	Rps17	20068	Mus musculus ribosomal protein S17 (Rps17), mRNA.	GO:0006412	GO:0005843|GO:0005622|GO:0005840|GO:0030529	GO:0003735	chr7	81217306	81217865	TGTCACGCATCTGATGAAGCGGATTCAGAGAGGGCCTGTGAGAGGCATCT
2470088	1.0317	0.21965	up	NM_198622.1	H1fx	243529	Mus musculus H1 histone family, member X (H1fx), mRNA.	GO:0006334|GO:0007275|GO:0006334|GO:0007275	GO:0005634|GO:0000786|GO:0005634|GO:0000786	GO:0003677|GO:0003677	chr6	87930794	87930843	AAGAAAGTGAAGAAGGCGGCCAAACCCAGCGTGCCCAAGGTGCCCAAGGG
5270674	1.41663	0.219365	up	NM_001080773.1	Pdpk1	18607	Mus musculus 3-phosphoinositide dependent protein kinase-1 (Pdpk1), transcript variant 2, mRNA.	GO:0006972|GO:0006468|GO:0007165	GO:0016023|GO:0016020|GO:0005737	GO:0016301|GO:0016740|GO:0004676|GO:0000166|GO:0005524|GO:0004674|GO:0004672	chr17	24216488	24216537	AGGTCTTGAAAGGTGAAATCCCATGGTCACAAGAACTCCGACCAGAAGCC
3360301	1.04343	0.219295	up	NM_025455.1	1810010N17Rik									GGCTTGCCTGAGGAGCAGAAGAAGACAATGGCTGACCGCAACCTGGACCA
6370019	2.28492	0.219057	up	NM_021372.1	Sertad2									CCTGCTGCCCTGGCGTAGGAGAGAAGACATTTGAAGACTGTGTTGCTAAT
7320743	1.26214	0.218612	up	NM_026302.2	Dctn4									CGTCCCTGCTGCAGTCGGAGCGGGTTCTCTATCTCGTCCAAGGAGAAAAG
6840634	1.16585	0.218603	up	NM_019686.3	Cib2	56506	Mus musculus calcium and integrin binding family member 2 (Cib2), mRNA.			GO:0005509|GO:0016301|GO:0005509|GO:0016301	chr9	54343484	54343533	TTTCCAAGTGCTCCAGGGAAGGAGCTGTGGCCTCTGGGGTTCTCACCCAT
2340239	1.7766	0.218224	up	NM_053162.1	Mrpl34									ATGCTGAAGGGCCGCAAGTCCCTGAGCCACTGAGGAGCGCAACGTCGCAG
1510037	1.14361	0.218095	up	NM_001039086.1	Rapgef1	107746	Mus musculus Rap guanine nucleotide exchange factor (GEF) 1 (Rapgef1), transcript variant 2, mRNA.	GO:0048008|GO:0016337|GO:0001568|GO:0051056|GO:0048008|GO:0016337|GO:0001568|GO:0051056	GO:0005622|GO:0005622	GO:0005085|GO:0004871|GO:0005070|GO:0005515|GO:0005085|GO:0004871|GO:0005070|GO:0005515	chr2	29595456	29595505	GACAGCTCTGGAGTTTCCGTGTGGGGATATCGAGGTGCGATGTGTGGGTT
1500411	1.79536	0.216551	up	NM_178645.1	Blmh	104184	Mus musculus bleomycin hydrolase (Blmh), mRNA.	GO:0042493|GO:0009636	GO:0005625	GO:0008423|GO:0008233	chr11	76803206	76803255	TTAGGGGAGGGTTAGCTAGGATTTGAACTCTCAACGCTGCATGCTGCCTC
5050192	1.52071	0.216408	up	NM_012027	AA536749									TTCTCAGATTAGTCACGCGCAAGCAGTAGAGTGGGACGGTTTCCCCGCTG
5290561	1.18145	0.216404	up	NM_025385.2	1110020C13Rik	66151	Mus musculus proline rich 13 (Prr13), mRNA.				chr15	102293096	102293145	CTGCTGGAAAGTGCAGTCTCTTTACTTGGTGAGCTCTTTTGGGACCCGAC
10376	1.14378	0.215942	up	NM_177310	E430012M05Rik									GTCCACCTCTTACTCTAACGCTAGGGGATGACATGGCAAGGCAGTGGCAG
6860309	1.36617	0.215502	up	XM_196007.3	B230104P22Rik									CCTGGTGCTCTTTACCAAAGGAGCTCGCTGCAGGGTGAAATTCAGGCGTG
2900131	2.12833	0.214783	up	XM_354617.1	Myh8									GCTGGGTCACTTGCCTCTCTGGGTTTACTTTTCTCCTACTGCTGACTAAA
2470259	2.27394	0.214756	up	NM_028768.1	Armc8	74125	Mus musculus armadillo repeat containing 8 (Armc8), mRNA.			GO:0003674|GO:0005488|GO:0003674|GO:0005488|GO:0003674|GO:0005488|GO:0003674|GO:0005488|GO:0003674|GO:0005488	chr9	99289668	99289717	TGCACATGCACAGGAGTCAGGATGAATGACCGTGTGGGTGAGGGATACCT
1190315	1.23937	0.21441	up	NM_197980.1	2810437L13Rik	68033	Mus musculus COX19 cytochrome c oxidase assembly homolog (S. cerevisiae) (Cox19), mRNA.				chr5	139814054	139814103	AGCACACACCGAAATGTTTCCTCTGTTGACCTCGGTTCCCCTCTAGAGAG
610538	1.28135	0.213288	up	NM_007459.2	Ap2a2	11772	Mus musculus adaptor protein complex AP-2, alpha 2 subunit (Ap2a2), mRNA.	GO:0016192|GO:0006886|GO:0006897|GO:0006810|GO:0015031|GO:0006461	GO:0030141|GO:0030117|GO:0005905|GO:0030130	GO:0008289|GO:0005488|GO:0005198	chr7	148818305	148818354	AGACTGAGCTGTATGGGGTCATCTGTACGTACACAGCAGTGTTGTGTCCC
620112	1.11412	0.213116	up	NM_178280.3	Sall3	20689	Mus musculus sal-like 3 (Drosophila) (Sall3), mRNA.	GO:0006350|GO:0006355	GO:0005634|GO:0005622	GO:0003677|GO:0008270|GO:0046872|GO:0003676	chr18	81163253	81163302	CAGGAACAAGCGAGTGCTCACAGATACCACGCTCAGCAGACTTCCCGTGG
670348	1.943	0.21285	up	NM_178604.3	Txnl4	27366	Mus musculus thioredoxin-like 4 (Txnl4), transcript variant 2, mRNA.	GO:0007067|GO:0000245|GO:0007049|GO:0006397|GO:0051301|GO:0000398	GO:0005682|GO:0005634|GO:0005681	GO:0016740|GO:0031202|GO:0008080	chr18			CTGCCGTGCAGCCCTTTCTTGGCTTCTCCACGCTGCCGTCACATGCTGCT
2900053	1.57181	0.212414	up	NM_016908.2	Syt5	53420	Mus musculus synaptotagmin V (Syt5), mRNA.	GO:0006810	GO:0045202|GO:0008021|GO:0043005|GO:0016020|GO:0043025|GO:0048471	GO:0005215|GO:0046872|GO:0005509	chr7	4491693	4491742	TCTGCGGCCCCCTGACAGAGCCAGGCCAATACCAGCACCCTGATTTCCAT
110661	1.58883	0.211962	up	NM_009338.1	Acat2	110460	Mus musculus acetyl-Coenzyme A acetyltransferase 2 (Acat2), mRNA.			GO:0003985|GO:0016740|GO:0008415	chr17	12786147	12786196	TTCCAGGCTGAGGTGGGGTAGGTATTCCAGCTGTTCTAGTCAGAAGACTG
6580411	1.11366	0.211589	up	NM_026695.2	Etfb	110826	Mus musculus electron transferring flavoprotein, beta polypeptide (Etfb), mRNA.	GO:0006810|GO:0006118|GO:0006810|GO:0006118	GO:0005739|GO:0017133|GO:0005739|GO:0017133	GO:0009055|GO:0009055	chr7	50711917	50711966	TCTGGAGACCCTTCGCCTGAAGCTGCCCGCTGTGGTGACTGCTGACCTAA
1780528	1.72512	0.211566	up	NM_172052.1	C630013N10Rik	234378	Mus musculus kelch-like 26 (Drosophila) (Klhl26), transcript variant 1, mRNA.				chr8	72974233	72974282	GTCCCTTGCTGCTCAGAGTCATGGATGTCATCGTTGTACGGCCGCTCAGC
2100427	1.2218	0.211558	up	NM_023331.2	Mrpl46	67308	Mus musculus mitochondrial ribosomal protein L46 (Mrpl46), mRNA.		GO:0030529|GO:0005739		chr7	85920407	85920456	AAGAGCCGCCATGTGTGGGCCAGTAAGGAAGAGCTGGGTGACTATCTGCA
6280184	1.47086	0.210147	up	NM_024198.1	Gpx7									GACCCCACTGTGCCAGTGGCGGAGATCAAGCCCCGTATTACAGAGCAGGT
1110301	1.19086	0.210101	up	NM_011375.1	Siat9			GO:0001574|GO:0006486	GO:0030173|GO:0016020|GO:0000139	GO:0016757|GO:0016740|GO:0008373|GO:0047291	chr6	72104259	72104308	AGCTGAGCGCCGTGATGTTGCCCCAGGGTGGAAGAAGCCACACTTCCTAC
6450546	1.49205	0.209752	up	NM_016766.2	Mcrs1	51812	Mus musculus microspherule protein 1 (Mcrs1), mRNA.		GO:0005634|GO:0005634|GO:0005634		chr15	99073496	99073545	GCAGAAACCAGGGCATTCTCCAGCCTCAGTTTCCCTGTCATTCCAGCTCC
3180475	1.19995	0.208803	up	NM_029505.1	Ap3m2	64933	Mus musculus adaptor-related protein complex 3, mu 2 subunit (Ap3m2), mRNA.	GO:0015031			chr8	24252975	24253024	CATGGGTACTGCCAAGCCTCGCCAACCCCACCCAGTGATTGTCAGCAAAG
5870722	1.41997	0.208734	up	NM_028777.1	Sec14l1	74136	Mus musculus SEC14-like 1 (S. cerevisiae) (Sec14l1), mRNA.	GO:0006810	GO:0005622	GO:0005215	chr11	116975025	116975074	TCAAAGCACACAACTGCACACTCACAGGCCCTCAGCTTCCCCGAGCCACA
830201	1.12949	0.208346	up	XM_193800.2	1500032L24Rik									AGGTCAGTCATCGTCACTCGCAGCGGCGCCATTTTGCCCAAGCCGGTGAA
3310181	1.05599	0.207979	up	NM_016860.1	Actr1a	54130	Mus musculus ARP1 actin-related protein 1 homolog A (yeast) (Actr1a), mRNA.			GO:0005524|GO:0005198|GO:0000166|GO:0005515	chr19	46451315	46451364	CTCGCGAAGCCACTTTGCCTGGTGGGGCCCAGTGTACTTAAATAAAGTCG
1070398	1.03444	0.207679	up	NM_021505.1	Anapc5			GO:0006512|GO:0007067|GO:0007049|GO:0051301		GO:0003674|GO:0005488	chr5			CCAGGACTCCCTGCTTGATGGTGTGCATTTAGGGGTGGGTCATTACATGC
6480044	1.33969	0.207068	up	NM_177305.3	Arl4c	320982	Mus musculus ADP-ribosylation factor-like 4C (Arl4c), mRNA.	GO:0006364|GO:0007046	GO:0005622	GO:0005525|GO:0000166	chr1	90597624	90597673	GAAGAAGCGGTAATGCGCTAGAGCAGCGATCTGGAGCAAGGCTGAGCGAG
1070010	1.85491	0.206993	up	NM_030180.1	Usp54									CCATAGTCAGGATTCTGACCACGTCCTTAAGGGAAGCCCAACTGCCCAGG
3800463	1.42327	0.206863	up	NM_178055.2	Dnajb10	56812	Mus musculus DnaJ (Hsp40) homolog, subfamily B, member 10 (Dnajb10), transcript variant 2, mRNA.	GO:0006457	GO:0016021|GO:0016020	GO:0031072	chr1	75128726	75128775	GGAGCAGGCTATGGCCGGCCTCTGTTAACACTGAGCCTTTGAGACCCATC
1820195	1.67694	0.206548	up	NM_026846.1	Zfand2b	68818	Mus musculus zinc finger, AN1 type domain 2B (Zfand2b), mRNA.			GO:0046872|GO:0008270|GO:0046872|GO:0008270|GO:0046872|GO:0008270|GO:0046872|GO:0008270	chr1	75054138	75054187	CGACTTGGCGTTAGCACAGGCACTGTCAGCCAGTGAGGCAGAATACCAAC
7650360	1.01758	0.206096	up	NM_029999.3	Lbh	77889	Mus musculus limb-bud and heart (Lbh), mRNA.	GO:0006357|GO:0006357	GO:0005634|GO:0005634	GO:0016563|GO:0016563	chr17	73290737	73290786	CCTACCCCAGTTATCTGTCTTGGTCTTGCCGTGTGATGGGATGTGCTTGT
6900296	1.22147	0.205646	up	NM_020004	Gcn5l2									CCCCATTGACCTGAAGACCATGACAGAACGGTTGCGCAGTCGCTACTATG
870598	2.43473	0.205263	up	NM_025538.1	2310045B01Rik	66400	Mus musculus alkB, alkylation repair homolog 7 (E. coli) (Alkbh7), mRNA.				chr17	56684188	56684237	GGCCAGAAGAGCCACCTCCAGCCTGCTGACCTCCCACATATCCTCCATAT
2750500	1.20008	0.205202	up	NM_009836.1	Cct3	12462	Mus musculus chaperonin subunit 3 (gamma) (Cct3), mRNA.	GO:0006457|GO:0044267|GO:0006457|GO:0044267		GO:0005524|GO:0051082|GO:0000166|GO:0005515|GO:0005524|GO:0051082|GO:0000166|GO:0005515	chr3	88125062	88125409	GTAGAGACTGCAGTTCTGCTTCTGCGGATTGATGACATTGTCTCTGGCCA
1230438	1.03422	0.204644	up	NM_028475.1	Ubap2l	74383	Mus musculus ubiquitin associated protein 2-like (Ubap2l), transcript variant 1, mRNA.				chr3	89856330	89856379	GTCAGTGTGAATGCCTCGGCTACCCCTTTCCAACAGCCAAGTGGATATGG
670681	1.25961	0.203657	up	NM_026725.2	Dusp23	68440	Mus musculus dual specificity phosphatase 23 (Dusp23), mRNA.	GO:0006470	GO:0005634	GO:0016787|GO:0004721|GO:0004725	chr1	174561761	174561810	GGCCGTCTTCCAGTTCTACCAGCGAACAAAATGAGGACTTCAACAGCCCG
1030703	1.015	0.202828	up	NM_009120.2	Sar1a	20224	Mus musculus SAR1 gene homolog A (S. cerevisiae) (Sar1a), mRNA.	GO:0006886|GO:0016192|GO:0006810|GO:0015031|GO:0007264	GO:0016020|GO:0005783|GO:0016529|GO:0005622	GO:0000166|GO:0005525	chr10	61155725	61155774	TCGGTAGCAACCTAGAAGACTGGACTCTGCCCAGGGTGGCTCTTTGTGAA
2470193	1.06565	0.202396	up	NM_025486.1	Hspc171	66320	Mus musculus HSPC171 protein (Hspc171), mRNA.				chr8	107852815	107852864	AACTGAGGCTGTAGGCTGCTGGGCACTGGTTGGCTCTGTTATGCTGCGTG
4290397	3.51074	0.200743	up	NM_172338.1	4732437J24Rik	214063	Mus musculus DnaJ (Hsp40) homolog, subfamily C, member 16 (Dnajc16), mRNA.	GO:0006457|GO:0006457	GO:0016021|GO:0016020|GO:0016021|GO:0016020	GO:0051082|GO:0031072|GO:0051082|GO:0031072	chr4	141034143	141034192	CTTTGAACCAAGCACCTCGGATCCTGACTACTTTAAACACTGAGCTCCAG
1010477	1.19823	0.200105	up	XM_130317.5	1810020C19Rik									GAGCTGCCAGCACGTCACCTTGTCAACATGTCTACTACAGGAACACTTAC
2350019	1.41101	0.199998	up	NM_010212	Fhl2									GCGCGTGGCGCAGAGATTCGGATGTTTTCTTTCATAACCAGGCAATGCTG
5670162	1.1602	0.199713	up	NM_007595.2	Camk2b	12323	Mus musculus calcium/calmodulin-dependent protein kinase II, beta (Camk2b), mRNA.	GO:0006816|GO:0000082	GO:0005954	GO:0004674|GO:0005524|GO:0005516|GO:0000166|GO:0016740|GO:0016301	chr11	5869821	5869870	AGGACACTCCTGCTCTAACTGGCTAGGTGTTCGCAGGTGGTGGCGTCGAC
4760747	1.07595	0.199448	up	NM_007693.1	Chga	12652	Mus musculus chromogranin A (Chga), mRNA.			GO:0005509|GO:0005509|GO:0005509	chr12	103801192	103801241	GAGGCCATCTTCCAGAGAAGACAGTGTGGAGGCCCGAAGTGACTTTGAGG
1780168	1.40376	0.199299	up	NM_024432.2	Ubxd1	66530	Mus musculus UBX domain containing 1 (Ubxd1), mRNA.				chr17	56214362	56214411	TTGGAGACAAGGTCCTACCTCCTCTGTGGGCTGCAAGGGACAGGCTTGTC
2600553	1.15768	0.19882	up	NM_172774.1	6620401K05Rik	235610	Mus musculus RIKEN cDNA 6620401K05 gene (6620401K05Rik), mRNA.	GO:0006974|GO:0006281	GO:0005634		chr9	108917784	108917833	AGCAGACGATACGCTGTCTGCGGGACACTGTGCTGCTGCTGCATAGCCTA
1190465	1.02645	0.198509	up	NM_199057.2	Rusc2	100213	Mus musculus RUN and SH3 domain containing 2 (Rusc2), transcript variant 1, mRNA.				chr4	43439821	43439870	GGGCCAGAGTCCTAAGCCCCCCATGCTGTAAATAGTCTGGTCGTCAGAGT
4200672	1.5288	0.198404	up	NM_017479	Myst4									GGCGCGGCCTTGTATAAAATAGGAGCCAGCGGGACTCTTGTATCTACCTG
6250397	1.30446	0.197735	up	NM_019967	Dbccr1									GGGCCCGGTGGACCTGTCGGATCCCTCCAAAAGGCAGTTCTACATCAAGA
6480494	1.51555	0.196759	up	NM_175484.1	Coro2b	235431	Mus musculus coronin, actin binding protein, 2B (Coro2b), mRNA.		GO:0005856|GO:0005856		chr9	62217771	62217820	GGTCACCGGCTGGGATCTGCTATACATAGGACACTTCTTGCCTGCCCACC
7570349	1.02509	0.196557	up	NM_146216.2	Vac14	234729	Mus musculus Vac14 homolog (S. cerevisiae) (Vac14), mRNA.	GO:0006970|GO:0006970		GO:0005488|GO:0019209|GO:0005488|GO:0019209	chr8	113239339	113239388	ACTGCTGGACGTGAAGAACAACCCATACCTGATCAAGGCCCTGTACGGCC
2100253	1.21692	0.196259	up	NM_177263	Zhx3									GGTGCTGGGCATCACTGGACAGATTCCTGTGAGGGTGTTTTTAAAGTTCC
2120279	1.68788	0.195796	up	NM_026198	2010200O16Rik									ATGAGGGTAACAATATTACTTCAGATTCAGGCTGGCGTGGCCACCAACCC
6350133	1.26107	0.19575	up	NM_026950.3	Ociad2	433904	Mus musculus OCIA domain containing 2 (Ociad2), mRNA.		GO:0005739|GO:0005743		chr5	73714222	73714271	CTTGGTCCCCCAGACAACAGCTTCCTGGAAGGAACACTGTAGGACTGAAT
70746	1.96321	0.195215	up	NM_198127.1	Abi2	329165	Mus musculus abl-interactor 2 (Abi2), mRNA.	GO:0007611|GO:0001747|GO:0016477|GO:0007611|GO:0001747|GO:0016477|GO:0007611|GO:0001747|GO:0016477	GO:0005913|GO:0005856|GO:0030425|GO:0005634|GO:0005913|GO:0005856|GO:0030425|GO:0005634|GO:0005913|GO:0005856|GO:0030425|GO:0005634	GO:0005515|GO:0005515|GO:0005515	chr1	60537779	60537828	TATGATCTGGCAGTTACACTAAGGGTTCCCAGAGAGTTGGTGGTACTGAG
4220433	1.59316	0.195017	up	NM_016876.2	Eif3s4									CAAGGGTTTTGCTTTTATCAGCTTTCACCGCCGGGAGGATGCTGCACGTG
3450170	1.12613	0.194386	up	NM_025455.1	1810010N17Rik									GCTGGAGCATGTTCGGGAGATGCAGGAGAAGTTGGCCAGACTGCACTTCA
4230215	1.00249	0.194375	up	NM_011875.2	Psmd13	23997	Mus musculus proteasome (prosome, macropain) 26S subunit, non-ATPase, 13 (Psmd13), mRNA.		GO:0005838|GO:0005829|GO:0043234	GO:0004175	chr7	140749893	140749942	CCAGCTCCACCTGAGTGGACTTTGTCCAGTGTGGTCTGAGTGCTGCTCTA
1400593	1.40474	0.194216	up	NM_207525.1	D630048P19Rik									AAGGCCCCTACTATGCTGTTTGGCTCTTCCGGCAGCCTACTCATGGCTTC
1090767	1.58392	0.193796	up	NM_013509.2	Eno2	13807	Mus musculus enolase 2, gamma neuronal (Eno2), mRNA.	GO:0006096	GO:0000015	GO:0046872|GO:0004634|GO:0000287|GO:0016829	chr6	124710401	124710450	GTCCCACAGTTGCCACCATCTCCGTGGCTTTGAAATGACCACCACCATTA
6290619	1.30902	0.193214	up	NM_144516.1	Zmynd11									GAGCTGAATGTAAGAGCGGATGCTTCAGAACAGACTACCTGGCCGTGACC
2850209	1.08535	0.192054	up	NM_175454.1	C630004H02Rik				GO:0016020|GO:0016021|GO:0016020|GO:0016021		chr11			TCTGAGACTTCTGTTCCAGGCGTCCCTTTTGCCAGCGCCCTGGTTGGGAA
4640341	1.25177	0.191261	up	NM_007439	Alk									CCCCTAAGGCTTCTTTCCGATTTTTGTGTGCGCTCTGCTTCCGCGTAGTC
5340270	1.28912	0.191136	up	NM_027497.1	Epc1	13831	Mus musculus enhancer of polycomb homolog 1 (Drosophila) (Epc1), transcript variant 2, mRNA.	GO:0006350|GO:0001558|GO:0006355|GO:0016568|GO:0006350|GO:0001558|GO:0006355|GO:0016568	GO:0005634|GO:0005634		chr18	6436835	6436884	TTGTGTAGCTGGTGTCATCACATCATGTGCATGGTGCGGAACCTGCTGTC
4390520	1.22003	0.19079	up	NM_170592.1	2610205E22Rik									CCAATGGCATCATCGTCATCAAGGACAACATGGCCCAGGAGGGTGTGATC
2710754	1.01858	0.189539	up	NM_172735.1	Zc3hc1	232679	Mus musculus zinc finger, C3HC type 1 (Zc3hc1), mRNA.	GO:0051301|GO:0007049|GO:0007067|GO:0006916|GO:0006512|GO:0051301|GO:0007049|GO:0007067|GO:0006916|GO:0006512|GO:0051301|GO:0007049|GO:0007067|GO:0006916|GO:0006512|GO:0051301|GO:0007049|GO:0007067|GO:0006916|GO:0006512	GO:0005634|GO:0005634|GO:0005634|GO:0005634	GO:0005515|GO:0046872|GO:0008270|GO:0016301|GO:0005515|GO:0046872|GO:0008270|GO:0016301|GO:0005515|GO:0046872|GO:0008270|GO:0016301|GO:0005515|GO:0046872|GO:0008270|GO:0016301	chr6	30316667	30316716	TCCGGCAGTGGGAGTCTTCATCCTCATCGTGAAGATGCTCCGGACAGAAC
1340382	1.89945	0.188831	up	NM_013764.1	Dguok	27369	Mus musculus deoxyguanosine kinase (Dguok), mRNA.	GO:0006139|GO:0006468	GO:0005739|GO:0005737	GO:0016301|GO:0016740|GO:0000166|GO:0005524|GO:0004138|GO:0016773	chr6	83436980	83437029	CGCAAACCGGCTTTTGTTACACGGCTTCATCTATCTCCAGGCTTCACCCC
3310139	1.0546	0.188652	up	NM_011588.1	Trim28	21849	Mus musculus tripartite motif protein 28 (Trim28), mRNA.	GO:0000122|GO:0006355|GO:0006350|GO:0045893	GO:0005622|GO:0005634|GO:0000785	GO:0005515|GO:0046872|GO:0008270|GO:0016564|GO:0003713	chr7	11924359	11924408	CCATTGAACCTTCCCAGTGCTGGCCTAAGTTCTCAGGAGCTCTCTGGCCC
3930133	1.00005	0.188464	up	NM_023229.2	Fastk	66587	Mus musculus Fas-activated serine/threonine kinase (Fastk), mRNA. XM_982432 XM_982470 XM_982509	GO:0006915		GO:0016301|GO:0005524|GO:0016740|GO:0004674|GO:0004672	chr5	23947234	23947360	AAGACCCTGCCCAAAGGGTGGTGCTGATGCTGAGAGAACGCTGGCATTTC
1300446	1.41998	0.188209	up	NM_009295.1	Stxbp1	20910	Mus musculus syntaxin binding protein 1 (Stxbp1), mRNA.	GO:0016192|GO:0006904|GO:0016188|GO:0006810|GO:0015031|GO:0007412|GO:0016192|GO:0006904|GO:0016188|GO:0006810|GO:0015031|GO:0007412|GO:0016192|GO:0006904|GO:0016188|GO:0006810|GO:0015031|GO:0007412	GO:0005739|GO:0005739|GO:0005739	GO:0005515|GO:0005515|GO:0005515	chr2	32651566	32651615	CCTTGGGGGTGTGAGCCTGAATGAGATGCGCTGTGCTTACGAAGTGACCC
4150575	1.16091	0.188159	up	NM_030256.1	Bcl9l			GO:0006412	GO:0005840|GO:0005622	GO:0003674|GO:0003735	chr9	44313910	44313959	TGGACTGTCACCTTGCCGGCGGCGCTTCAGGTCCGTTTCTCGCCTTCCCG
5670100	1.27163	0.186911	up	NM_025321.1	Sdhc	66052	Mus musculus succinate dehydrogenase complex, subunit C, integral membrane protein (Sdhc), mRNA.	GO:0006118|GO:0006810|GO:0006099|GO:0006118|GO:0006810|GO:0006099	GO:0005739|GO:0016020|GO:0005739|GO:0016020	GO:0000104|GO:0005506|GO:0046872|GO:0000104|GO:0005506|GO:0046872	chr1	172966006	172966055	TGTCCTGCTCAGCTAGAGGGAGATAAAGAGCAGCCTGGGAGCTTGGAGCT
1690035	4.19534	0.185616	up	NM_019444.1	Ramp2									GACCTGTGGATTGGTGGAAATGGCAGCAAAGGGGACTCACGACACAATGT
5910112	1.86159	0.184294	up	NM_001004143.2	Usp22	216825	Mus musculus ubiquitin specific peptidase 22 (Usp22), mRNA.	GO:0006511|GO:0006512|GO:0016579		GO:0004197|GO:0008233|GO:0046872|GO:0008270|GO:0004221|GO:0016787|GO:0004843|GO:0008234				TCTCACCACAGGGCTGCATTGCCTACCCCTCTCTTCCATACACTGCTGGC
3990040	1.48313	0.184226	up	NM_021336.3	Snrpa1	68981	Mus musculus small nuclear ribonucleoprotein polypeptide A' (Snrpa1), mRNA.		GO:0030529|GO:0005634|GO:0030529|GO:0005634	GO:0016740|GO:0003723|GO:0016740|GO:0003723	chr7	73215028	73215077	TTCAAGGGCAAACGGGGTGCACAGCTTGCAAAGGATATTGCCAGGAGAAG
2750356	1.64016	0.183354	up	NM_001080127.1	Rnps1	19826	Mus musculus ribonucleic acid binding protein S1 (Rnps1), transcript variant 2, mRNA.	GO:0000184|GO:0006397|GO:0000398	GO:0005634	GO:0003723|GO:0000166|GO:0003677	chr17	24562488	24562537	TCGGCCGACCATGCCCTGCTGAGTACGCTTCAACTTAGAGGGCTAAAACC
10543	1.18879	0.182974	up	NM_172541.1	Tmpit	215210	Mus musculus RIKEN cDNA 2010310D06 gene (2010310D06Rik), mRNA.				chr5	136028746	136028795	CACAGCCAGCAGCACGGGAACAAGAAGGACTGAGCTAGATCTGATGCCAG
4180689	1.14412	0.18183	up	NM_146135.1	Pias3	229615	Mus musculus protein inhibitor of activated STAT 3 (Pias3), transcript variant 1, mRNA.	GO:0006512|GO:0016925|GO:0006350|GO:0006355|GO:0006512|GO:0016925|GO:0006350|GO:0006355	GO:0005634|GO:0005634	GO:0003677|GO:0008270|GO:0046872|GO:0005515|GO:0003677|GO:0008270|GO:0046872|GO:0005515	chr3	96509442	96509491	GTCGGGCGACAGGTCAGAGATGGACAGAGAACTCTATTTTGGATTGCAGA
2260593	1.64909	0.181637	up	XM_486122	Armc6									CTGCAGCTTTGGGACAAAGGGCACATGGAACTGCAGTGTTCTGTCTGGAG
1990739	1.26352	0.181491	up	NM_080428	Fbxw7									ATGATGAATTTTGTCCAACTGTGTAGACAATATACTCCCTACCCTTCCCC
1190647	1.23315	0.180981	up	NM_027815.2	9030624J02Rik	71517	Mus musculus RIKEN cDNA 9030624J02 gene (9030624J02Rik), mRNA.				chr7	118631797	118631846	CTGTCAACCTATGGCACCTGGCACAGAGACACGGCTGTGCAGACACAAGG
870386	1.27033	0.180276	up	NM_033617.1	Atp6v0b	114143	Mus musculus ATPase, H+ transporting, lysosomal V0 subunit B (Atp6v0b), mRNA.	GO:0015986|GO:0006810|GO:0015991|GO:0006811	GO:0016469|GO:0016471|GO:0005768|GO:0016021|GO:0005773	GO:0046961|GO:0046933|GO:0046872|GO:0008553	chr4	117382273	117382322	CCCCCCTCAACCCCCATCCAGCCCATCTTCCTAGTGTTTGTGAAATAAAC
6620554	1.06008	0.178808	up	NM_133937.1	6720456B07Rik	101314	Mus musculus RIKEN cDNA 6720456B07 gene (6720456B07Rik), mRNA.			GO:0005515|GO:0005515	chr6	113566427	113566476	CCTACAGCTCCCATGGCCTCTACACTGATTTCTGTCAACAGTCGGCCTTC
5340039	1.4394	0.178744	up	NM_018855.1	Gas8									CCACAATGACCTGCTGCGTACATATGAGGCGAAGTTACTGGCCTTCGGGA
2190538	1.32342	0.177987	up	NM_010688.2	Lasp1	16796	Mus musculus LIM and SH3 protein 1 (Lasp1), mRNA.	GO:0030865|GO:0006810|GO:0006811|GO:0030865|GO:0006810|GO:0006811|GO:0030865|GO:0006810|GO:0006811	GO:0005737|GO:0005925|GO:0030864|GO:0005856|GO:0005737|GO:0005925|GO:0030864|GO:0005856|GO:0005737|GO:0005925|GO:0030864|GO:0005856	GO:0015075|GO:0005515|GO:0003779|GO:0046872|GO:0008270|GO:0051015|GO:0015075|GO:0005515|GO:0003779|GO:0046872|GO:0008270|GO:0051015|GO:0015075|GO:0005515|GO:0003779|GO:0046872|GO:0008270|GO:0051015	chr11	97654733	97654782	CCCTCCTGGCCTTGTCCTTGGGATCATTTCTTTCTGGCCTGTTATGATTT
6760762	1.18538	0.177491	up	NM_011520.2	Sdc3									AAGATACCAAGGCCTGGTCCATCCTTACCATGGGCGCTCGTACACCCCTG
5910102	1.16524	0.176244	up	NM_057171	Bat3									CCAAAAACGACTGCAGGAAGATCCCAACTACAGCCCCCAGCGCTTCCCTA
2120014	1.64754	0.175816	up	NM_021498.2	Pole3	59001	Mus musculus polymerase (DNA directed), epsilon 3 (p17 subunit) (Pole3), mRNA.		GO:0005634|GO:0005622	GO:0016740|GO:0003887|GO:0043565|GO:0003677|GO:0016779|GO:0005515	chr4	62184918	62184967	GTAGGCAGACTGTGGCGTGGTGGAGGGGACCCTGAGATCCTGAGACATGT
3610440	1.33946	0.174855	up	NM_011179.2	Psap	19156	Mus musculus prosaposin (Psap), mRNA.	GO:0006665|GO:0006629	GO:0005764|GO:0005739		chr10	59765111	59765160	CTGGACTGTTTGGGGTCCTGCACGGCTTTCCCACCACCTGTAGCTCTTGT
1780025	1.20679	0.174754	up	NM_033475.2	Rab34	19376	Mus musculus RAB34, member of RAS oncogene family (Rab34), mRNA.	GO:0006897|GO:0006810|GO:0015031|GO:0007264|GO:0006897|GO:0006810|GO:0015031|GO:0007264|GO:0006897|GO:0006810|GO:0015031|GO:0007264	GO:0001726|GO:0005769|GO:0016020|GO:0001726|GO:0005769|GO:0016020|GO:0001726|GO:0005769|GO:0016020	GO:0003924|GO:0000166|GO:0005525|GO:0019001|GO:0003924|GO:0000166|GO:0005525|GO:0019001|GO:0003924|GO:0000166|GO:0005525|GO:0019001	chr11	78005513	78005562	CCCAGGCACCATGCCAAAGACTGGATGACCCTCTGTTCCTCTGGGGCTCT
450600	1.38312	0.173626	up	NM_175474	A230106M15Rik									CTGATTCTGGGGCTAGGAGAGTTATCAATCATGGACAGGGTATGAGGGCC
1470259	1.51967	0.173576	up	NM_021438	Fibp									TTTGTGGACCTCGTGGAGAAGTTTGTGGAACCCTGCCGCTCTGACCACTG
1190592	1.03778	0.171523	up	NM_053117.2	Pard6g	93737	Mus musculus par-6 partitioning defective 6 homolog gamma (C. elegans) (Pard6g), mRNA.	GO:0007049|GO:0051301	GO:0016020|GO:0005923	GO:0005515	chr18	80315849	80315898	AGTGTTGTTCCTTCCTTTGGGGAACTGTTTCCTGGGCAGAGGTGGCCTTG
4040450	1.5426	0.17118	up	NM_001033476.1	AI450948	382643	Mus musculus AHNAK nucleoprotein 2 (Ahnak2), mRNA.			GO:0005515	chr12	114010628	114010677	CCTCGACTCTTTCGCTAATGGCAAGCTTTGGGGCGCAGACTGTGAGGGTG
510575	3.33189	0.171108	up	NM_145404.1	BC006705	214572	Mus musculus protein arginine N-methyltransferase 7 (Prmt7), mRNA.	GO:0018216|GO:0016571|GO:0043393|GO:0018216|GO:0016571|GO:0043393|GO:0018216|GO:0016571|GO:0043393|GO:0018216|GO:0016571|GO:0043393	GO:0005634|GO:0005737|GO:0005634|GO:0005737|GO:0005634|GO:0005737|GO:0005634|GO:0005737	GO:0016740|GO:0035241|GO:0008757|GO:0042393|GO:0008168|GO:0008469|GO:0016740|GO:0035241|GO:0008757|GO:0042393|GO:0008168|GO:0008469|GO:0016740|GO:0035241|GO:0008757|GO:0042393|GO:0008168|GO:0008469|GO:0016740|GO:0035241|GO:0008757|GO:0042393|GO:0008168|GO:0008469	chr8	108772321	108774254	AAGCACTCCCTGGATTTCCGAGAGAGCAGAGAGGCAGAGCCACACCCACT
7610133	1.42919	0.170871	up	NM_010837.1	Mtap6									AATCCCAGTACCTTTGAAGGGTCAGGATCCCCTGGTGCCAGCCCCAACAA
6770671	1.32435	0.170623	up	NM_011707.1	Vtn	22370	Mus musculus vitronectin (Vtn), mRNA.	GO:0007160|GO:0007155	GO:0005578	GO:0008201|GO:0005515	chr11	78312789	78312838	TAGAACCCGGCGAGTGGACTCTGTGAATCCTCCCTACCCACGCTCCATTG
630053	1.34046	0.168239	up	NM_010058.1	Dmwd	13401	Mus musculus dystrophia myotonica-containing WD repeat motif (Dmwd), mRNA.				chr7	19668052	19668101	AGTGTTAAATTATGGAAGCCCTGAGGGCCCTCCTTGTTCCCCTGGACCTC
770471	1.74783	0.168123	up	NM_023740.1	Zdhhc16	74168	Mus musculus zinc finger, DHHC domain containing 16 (Zdhhc16), mRNA.	GO:0006915	GO:0016020|GO:0016021|GO:0005783	GO:0008270|GO:0046872|GO:0008415|GO:0016740	chr19	42018130	42018179	ATGGGAATGGGATGAGCTGGGACCCTCCTCCCTGGGTGACTGCTCACTCA
4880360	1.87198	0.167893	up	NM_019390.1	Lmna	16905	Mus musculus lamin A (Lmna), transcript variant 2, mRNA.		GO:0005634|GO:0005882|GO:0005638|GO:0005634|GO:0005882|GO:0005638|GO:0005634|GO:0005882|GO:0005638|GO:0005634|GO:0005882|GO:0005638	GO:0005198|GO:0005515|GO:0005198|GO:0005515|GO:0005198|GO:0005515|GO:0005198|GO:0005515	chr3	88287147	88287196	CTGCCAGCCTAGGGCAGCTCTCCCACCTCCATGCCAAAGTCTTTTCATTA
4040438	1.15037	0.166888	up	NM_144862.1	Lims2	225341	Mus musculus LIM and senescent cell antigen like domains 2 (Lims2), mRNA.		GO:0005925|GO:0005925|GO:0005925	GO:0003674|GO:0046872|GO:0008270|GO:0003674|GO:0046872|GO:0008270|GO:0003674|GO:0046872|GO:0008270	chr18	32100254	32100303	CAGCCCTCAGCAAAGCCTGGTGTGTGAACTGCTTTTCCTGTTCCACCTGC
2260131	2.37333	0.165003	up	NM_198942.1	AW494914	106794	Mus musculus DEAH (Asp-Glu-Ala-Asp/His) box polypeptide 57 (Dhx57), mRNA.			GO:0003674|GO:0008026|GO:0016787|GO:0000166|GO:0004386|GO:0008270|GO:0046872|GO:0005524|GO:0003676|GO:0003674|GO:0008026|GO:0016787|GO:0000166|GO:0004386|GO:0008270|GO:0046872|GO:0005524|GO:0003676	chr17	80637972	80638021	GCCAGGGCCCCACAACCCAAGAGACAGTCTCCACACTGGTGTTTCTGAAA
7550470	1.01362	0.164819	up	NM_024206.3	Sec13l1	110379	Mus musculus SEC13 homolog (S. cerevisiae) (Sec13), mRNA.				chr6	113693953	113694002	CACCTGCCTTACTGGGATCCCATGTGTTTAGTAATTTAACGTCCAGCTGA
1190431	1.1261	0.164298	up	NM_008480.2	Lama1	16772	Mus musculus laminin, alpha 1 (Lama1), mRNA.	GO:0002011|GO:0009888|GO:0045995|GO:0007155|GO:0030334|GO:0007166|GO:0030155	GO:0005606|GO:0005605|GO:0005578|GO:0031012|GO:0005604	GO:0005201|GO:0005102|GO:0005515	chr17	68171792	68171841	TGTCGCCAGCCTCTGCCCTTGGAATCATCGCCAACGCATGGAAGAGAGCA
1190435	1.03568	0.163839	up	NM_008922.1	Prim2	19076	Mus musculus DNA primase, p58 subunit (Prim2), mRNA.	GO:0006269|GO:0006260|GO:0006269|GO:0006260	GO:0005658|GO:0005658	GO:0016740|GO:0003899|GO:0016779|GO:0003677|GO:0003896|GO:0016740|GO:0003899|GO:0016779|GO:0003677|GO:0003896	chr1	33510935	33510984	CTCCCTAGACTCCTCCCTGGAAATGGACCTGGAGGGGCTGGAAGAGTACT
6580376	1.08743	0.16344	up	NM_007496	Atbf1									GTGGTCTGACCAGTGTAGGAACGGACACCTTCAGATTGTAAGCTTTGAAG
1710333	1.63721	0.163399	up	NM_146073.2	Zdhhc14									TACTTTCCAATGTGACAGACCGAACCCGGTGGGTAATGCCATCCTTCGCG
6760605	1.23656	0.162901	up	NM_031868.1	Ppp1ca	19045	Mus musculus protein phosphatase 1, catalytic subunit, alpha isoform (Ppp1ca), mRNA.	GO:0007143|GO:0005975|GO:0005977|GO:0030324|GO:0008152|GO:0051301|GO:0007049|GO:0006417|GO:0050875|GO:0006470|GO:0007143|GO:0005975|GO:0005977|GO:0030324|GO:0008152|GO:0051301|GO:0007049|GO:0006417|GO:0050875|GO:0006470|GO:0007143|GO:0005975|GO:0005977|GO:0030324|GO:0008152|GO:0051301|GO:0007049|GO:0006417|GO:0050875|GO:0006470	GO:0005654|GO:0005737|GO:0005654|GO:0005737|GO:0005654|GO:0005737	GO:0005506|GO:0046872|GO:0005515|GO:0004721|GO:0004722|GO:0000163|GO:0005506|GO:0046872|GO:0005515|GO:0004721|GO:0004722|GO:0000163|GO:0005506|GO:0046872|GO:0005515|GO:0004721|GO:0004722|GO:0000163	chr19	4195134	4195183	AAATCATGCTGCCATGGGTCACACTGGCCTCTCAGGCCCACCCGTCACGG
6900563	1.158	0.162732	up	NM_145452	Rasa1									CATCAGGTAGCAGCCTGTGTTCTGCGTGGATTCAGTATGCCCACCGTGGT
1240554	1.94672	0.16257	up	NM_007590.2	Calm3									TAGAGTTGAGGGCAAGGGCAGGTAGGCGTGAGGCTGTGGACTTTGCGGAA
3290050	1.13515	0.162356	up	NM_019647.3	Rpl21	19933	Mus musculus ribosomal protein L21 (Rpl21), mRNA.	GO:0007046|GO:0006412|GO:0007046|GO:0006412	GO:0005622|GO:0005830|GO:0005840|GO:0030529|GO:0005622|GO:0005830|GO:0005840|GO:0030529	GO:0003735|GO:0003735	chr5	147147142	147147191	GCCACCTCCATAGGCAATGGAGCTAACATTCTTGCTACAGTGGCCGCAGC
2450463	1.67267	0.162232	up	NM_019718.2	Arl3	56350	Mus musculus ADP-ribosylation factor-like 3 (Arl3), mRNA.	GO:0007046|GO:0007186|GO:0006364|GO:0007264|GO:0007046|GO:0007186|GO:0006364|GO:0007264	GO:0005622|GO:0005622	GO:0000166|GO:0004871|GO:0005525|GO:0019001|GO:0000166|GO:0004871|GO:0005525|GO:0019001	chr19	46616953	46617002	GAAAAGCTGAGTTGTGTGCCCGTGCTCATCTTTGCTAACAAGCAGGACCT
1980521	1.0272	0.16177	up	NM_172132.1	Jmjd2b	193796	Mus musculus jumonji domain containing 2B (Jmjd2b), mRNA.	GO:0016568|GO:0006350|GO:0016568|GO:0006350|GO:0016568|GO:0006350	GO:0005634|GO:0005634|GO:0005634	GO:0016491|GO:0016702|GO:0008270|GO:0046872|GO:0005506|GO:0005515|GO:0016491|GO:0016702|GO:0008270|GO:0046872|GO:0005506|GO:0005515|GO:0016491|GO:0016702|GO:0008270|GO:0046872|GO:0005506|GO:0005515	chr17	56542233	56542282	TTTGCCTCATTCTCTGGCCTCCAGTTCAGTATCAATTAAAGCCCGTGAGC
160494	1.9155	0.161708	up	NM_023456.2	Npy	109648	Mus musculus neuropeptide Y (Npy), mRNA.	GO:0007218	GO:0005576	GO:0005179|GO:0001664	chr6	49779390	49779439	GAAACCAGTCTGCCTGTCCCACCAATGCATGCCACCACTAGGCTGGACTC
1030435	1.02576	0.161567	up	NM_009955.2	Dpysl2	12934	Mus musculus dihydropyrimidinase-like 2 (Dpysl2), mRNA.		GO:0043025|GO:0005739|GO:0030424|GO:0030425	GO:0016787	chr14	67421887	67421936	TGAACCCTTGAACCTGTGATTGTGACCCATGAGGGGGGACCTTTCAGTGC
1400468	2.47154	0.161561	up	NM_011512.2	Surf4	20932	Mus musculus surfeit gene 4 (Surf4), mRNA.		GO:0016020|GO:0016021|GO:0005783		chr2	26775699	26775748	GGGGTGCGCCTGGGACGGGAGAAAACAATGATACACATATTGGTTTGGCA
4040025	1.17209	0.161074	up	NM_019707	Cdh13									CTGGAAGATCTCCAAAATCAACAACACCCACGCCCTCGTGAGCCTTCTTC
5360291	1.4493	0.160677	up	NM_026017.1	Dullard									GGAAATGCCAGACTGGGACAGGCGAAGGCCTAGAGGAGCCGAAACAGTCT
730136	1.22096	0.160436	up	NM_023343	0710007A14Rik									GCTGGCTTGCGACGGGCTTTTCAAGGTCTTTACCCCAGAAGAAGCTGTGA
2140064	1.22758	0.160394	up	NM_028221.2	2310065K24Rik	102122	Mus musculus RIKEN cDNA 2310065K24 gene (2310065K24Rik), mRNA.		GO:0005634|GO:0005634		chr8	97098916	97098965	CATCCAGCCTGAGGAGGTAGGAAGGAGCTGACCACGAGAACATGACCATC
5870066	1.47968	0.160258	up	NM_025649.1	Mad2l1bp	66591	Mus musculus MAD2L1 binding protein (Mad2l1bp), mRNA.	GO:0007094|GO:0007096|GO:0007094|GO:0007096|GO:0007094|GO:0007096	GO:0005634|GO:0005634|GO:0005634	GO:0005515|GO:0005515|GO:0005515	chr17	45611291	45611340	CAATGGCTGAATTCTCTCCCATTCTCATGCTAGGGCACCCATCTTCCCAC
7150711	1.13464	0.159975	up	NM_025274.1	Dppa5	434423	Mus musculus developmental pluripotency associated 5 (Dppa5), mRNA.			GO:0003676|GO:0003674|GO:0003676|GO:0003674	chr9	78152974	78153449	GATGCTTCAGTCCATGGCTGAGAGGTACCACCTGCGCCAGCAAAAAGGAG
4780093	2.05121	0.159972	up	NM_207671.2	Zfp318	57908	Mus musculus zinc finger protein 318 (Zfp318), transcript variant 1, mRNA.	GO:0006355|GO:0006350|GO:0006355|GO:0006350	GO:0005634|GO:0005622|GO:0005634|GO:0005622	GO:0008270|GO:0046872|GO:0003676|GO:0008270|GO:0046872|GO:0003676	chr17	46523689	46523738	GCCTGAACAAGAAGCTGCAGTTGATGTCATCCCAGACCACACAAGGTCCA
1340681	1.19988	0.15985	up	NM_001042607.1	Ryk	20187	Mus musculus receptor-like tyrosine kinase (Ryk), transcript variant 2, mRNA.	GO:0007409|GO:0006468	GO:0005624|GO:0016020|GO:0005886|GO:0016021	GO:0016301|GO:0016740|GO:0004713|GO:0005524|GO:0042813|GO:0004672|GO:0005515|GO:0017147|GO:0000166|GO:0004872	chr9	102809311	102809360	ACTCAGAAGAAAGTGCCTGTCTGTCACGGATGCCCCTCGTGCAGCGCAGT
2490630	1.57361	0.159305	up	NM_145486.2	9530046H09Rik	224703	Mus musculus membrane-associated ring finger (C3HC4) 2 (March2), mRNA.		GO:0016021|GO:0016020|GO:0016021|GO:0016020	GO:0005515|GO:0046872|GO:0008270|GO:0005515|GO:0046872|GO:0008270	chr17	33298746	33298795	GACAAATCAGAAAGTCCGCCTGAAGATTCGGGAAGCAGATGGCTCCGAGG
6940528	1.71362	0.159153	up	NM_178686.3	Ccdc100	225523	Mus musculus coiled-coil domain containing 100 (Ccdc100), mRNA.				chr18	53841504	53841553	GGCCCAGCGTTGGTTCTTCCTCCTGTATCCTGTGAGGCCTGGAGCTTTTC
4120494	1.60268	0.159043	up	NM_133756.2	Xab1	74254	Mus musculus XPA binding protein 1 (Xab1), mRNA.	GO:0007264|GO:0007264		GO:0017111|GO:0005525|GO:0017111|GO:0005525	chr5	31787803	31787852	ACGTCTGTCCCAGAGACGCTTTGGACCTTGACTAGCTGGGTCTGTGGGCA
5860398	1.60663	0.158929	up	NM_025548.1	Ckap1	66411	Mus musculus tubulin folding cofactor B (Tbcb), mRNA.		GO:0005874		chr7	29932999	29933048	CAGCTGTCACCGTAGGAGATTTCCCAGAGGAGGACTACGGGTTGGACGAG
6550632	1.65792	0.158606	up	XM_132434.2	0910001L09Rik									ACCTTCTGCTGTCCTTGCTGGAGTTGGGCTTGTGCTCACTACCTCCTTCC
6770411	1.52598	0.157413	up	NM_001002272.2	Tro	56191	Mus musculus trophinin (Tro), transcript variant 1, mRNA.	GO:0030308|GO:0007155|GO:0030308|GO:0007155	GO:0005886|GO:0005634|GO:0005737|GO:0005886|GO:0005634|GO:0005737		chrX	147080063	147080284	CCTCTAGCCATGGTGGCTGTGGCTTCCCTTACGGCTAGTGAAGATTCAGG
3370541	1.17413	0.157246	up	NM_009308	Syt4									ACCATGGTCTTGAATTATTCACTGCCTGTCAGAAGCCTCAGTGTGGCCTA
1030296	1.06127	0.156877	up	NM_019702.1	Hbs1l									CCAGAGGCCAGCACTGAACTGCCATTTCTTCCCTTTCGGGGTGGCAGTAA
60066	1.9158	0.156846	up	NM_029573.2	Idh3a	67834	Mus musculus isocitrate dehydrogenase 3 (NAD+) alpha (Idh3a), mRNA.	GO:0006099|GO:0008152	GO:0005739	GO:0016491|GO:0004449	chr9	54452280	54452329	AATGTACCCTGGTCCCAAGGGGATTTCTTAACAACAGATGTCCCTGTCTG
5860709	1.05643	0.156423	up	NM_183261.3	Nr2f2	11819	Mus musculus nuclear receptor subfamily 2, group F, member 2 (Nr2f2), transcript variant 2, mRNA.	GO:0006355|GO:0009952|GO:0006350|GO:0030900|GO:0001764|GO:0006355|GO:0009952|GO:0006350|GO:0030900|GO:0001764	GO:0005667|GO:0005634|GO:0005667|GO:0005634	GO:0003700|GO:0003677|GO:0004879|GO:0043565|GO:0008270|GO:0046872|GO:0004872|GO:0003707|GO:0003700|GO:0003677|GO:0004879|GO:0043565|GO:0008270|GO:0046872|GO:0004872|GO:0003707	chr7	77499705	77499754	GTACCCCAACCAGCCAACACGGTTCGGAAAGCTCTTGCTTCGTCTCCCTT
2140528	1.06582	0.156018	up	NM_008913.1	Ppp3ca	19055	Mus musculus protein phosphatase 3, catalytic subunit, alpha isoform (Ppp3ca), mRNA.	GO:0006816|GO:0006950|GO:0016311|GO:0000082	GO:0005634|GO:0030018	GO:0005515|GO:0004721|GO:0005506|GO:0046872|GO:0008270	chr3	136872680	136872729	GTTGGATGTTCTTGCCTCTGAAGGTAGCTTGTTTGCTCTGGGGGCCAGGA
1990347	1.06215	0.155644	up	NM_029735.1	Eprs	107508	Mus musculus glutamyl-prolyl-tRNA synthetase (Eprs), mRNA. XM_899642 XM_899647 XM_899651 XM_899655 XM_899659 XM_899665 XM_916645	GO:0006412|GO:0006433|GO:0006424|GO:0006412|GO:0006433|GO:0006424	GO:0005737|GO:0005737	GO:0016874|GO:0000166|GO:0004818|GO:0004827|GO:0003824|GO:0016874|GO:0000166|GO:0004818|GO:0004827|GO:0003824	chr1	187221011	187221060	CAAGATCACTTGGCTTGCTGAGAGCACACACGCTCTCTCGATCCCAGCCG
150129	1.49782	0.155293	up	NM_031997.2	Tmem2				GO:0016021|GO:0016021	GO:0003674|GO:0003674	chr19	21930713	21930762	GATGAGCAGGGCCTCGGAGTGCTTGAGCAGTTTCTCCCGTTGCAGATGGA
1510561	1.0997	0.154803	up	NM_183251.2	1810020D17Rik	66273	Mus musculus RIKEN cDNA 1810020D17 gene (1810020D17Rik), mRNA.				chr7	104698958	104699007	TGGGACAGATTGGTGGGAGGCTGAGGCACAGGTTTTGCACTCCAGGTTGC
6650215	1.11192	0.15472	up	NM_080469.2	Prnpip1	140546	Mus musculus prion protein interacting protein 1 (Prnpip1), mRNA.		GO:0005886|GO:0005622|GO:0005886|GO:0005622|GO:0005886|GO:0005622	GO:0004518|GO:0004527|GO:0016787|GO:0005515|GO:0004518|GO:0004527|GO:0016787|GO:0005515|GO:0004518|GO:0004527|GO:0016787|GO:0005515	chr4	117346490	117346539	TCCCTCACCAGAGGGAAAAGGGAGAGTGGCACAGCTCTGCGCCCAGAGTG
1510152	1.83641	0.15443	up	NM_025912.2	2010011I20Rik	67017	Mus musculus RIKEN cDNA 2010011I20 gene (2010011I20Rik), mRNA.		GO:0016021|GO:0016020		chr2	172046757	172046806	GGTGAAGCAACTAAAGCACCGTATAAGCCAGCAAGGCGCACAGAGCTGCT
3940630	1.55069	0.154232	up	NM_175101.2	Tmem111	66087	Mus musculus transmembrane protein 111 (Tmem111), mRNA.		GO:0016020|GO:0016020|GO:0016020		chr6	113481143	113481192	GCACAGCGCTCCCCGCACTGTTCACTTGAGCCTACAAAGGACGCAGAGAA
3830605	1.05541	0.153849	up	NM_080437.1	Celsr3									AGTGTCCTTGCTATGTCCTAGGTTCTGTAGATGCCCGTCTCTGGGGTCCC
2070687	1.37183	0.15383	up	NM_201408	Dhps									GCGACTCATCAACACGCAGGCCATTTTCGCCAAGCGCTCTGGGATGATCA
6590441	1.13773	0.153307	up	NM_026889.1	1500010J02Rik						chr11	68849658	68849707	GCTTCGTCTTGATGACACTGCCTAAGGTGGCCCCAGAGTTTCCAGGACCC
2940224	1.4375	0.15256	up	NM_017467.1	Zfp316									CCTCTGCAAGCCTCTTCACACAGCCTCTGTAATCACCCTACACTAGGAGC
2140634	1.21771	0.152068	up	NM_025878.1	Mrps18b	66973	Mus musculus mitochondrial ribosomal protein S18B (Mrps18b), mRNA.	GO:0006412	GO:0030529|GO:0005739|GO:0005840|GO:0005763|GO:0005622	GO:0003735	chr17	36047536	36047585	CAAGGGAGTACTGTCTAGGGCTACGTGGTATCCTGTGTCCTGCAAAGGGT
2570593	1.22785	0.149431	up	XM_147329.1	2810428I15Rik									GATGGGGACACCAGGAGTGTCAGAACAGGACCCTGAAAAGTTGCACCAGC
2810091	1.29136	0.148357	up	NM_153406.1	4932439K10Rik									GGGCTGTTTCCTGGGAAGCTCTAAGATGTAAGCTCGCCTCTTCCTAAAGC
2480551	1.57535	0.147827	up	NM_009698.1	Aprt									TGTTATCACTCATTCCTTTGGTCAGCTGATCCGCCGTGCCTGTGGACCCC
6510176	1.46669	0.147562	up	NM_029166	E030041M21Rik									GCTAGAGCGCTGGAGAAGGACGGCTAGGTTTAACAGAAGGATGTAACCAG
450615	1.26357	0.147523	up	NM_133234.1	Bbc3	170770	Mus musculus Bcl-2 binding component 3 (Bbc3), mRNA.	GO:0006915|GO:0030308|GO:0006917|GO:0001836|GO:0045926|GO:0042981|GO:0006919|GO:0006915|GO:0030308|GO:0006917|GO:0001836|GO:0045926|GO:0042981|GO:0006919|GO:0006915|GO:0030308|GO:0006917|GO:0001836|GO:0045926|GO:0042981|GO:0006919	GO:0005739|GO:0005739|GO:0005739	GO:0005515|GO:0005515|GO:0005515	chr7	16903412	16903461	GAGGGACGGCCCAGCCTGTAAGATACTGTACATGCACTGCTGTAGATATA
3120296	1.10396	0.147448	up	NM_177678.3	Ablim2									CCCAAGTCGCTAAGAGAAGAGCGCCCCCTGATGGCCAAATCCCTAGAATA
7570008	1.77075	0.147277	up	NM_138584.1	Spg21									TGCCATCGATCCGTCAGTGGTCAGTGCGGAGGAGCTAGAGGTGCAGAAAG
1230286	1.78451	0.146683	up	NM_026780.1	Syf2	68592	Mus musculus SYF2 homolog, RNA splicing factor (S. cerevisiae) (Syf2), mRNA.	GO:0000398|GO:0006397|GO:0000398|GO:0006397|GO:0000398|GO:0006397	GO:0005634|GO:0005634|GO:0005634	GO:0005515|GO:0005515|GO:0005515	chr4	134209229	134209278	CACCTCCTCTGCCACATGCATATGTTCACATTTTTGTGCTTGGATAGACG
6130468	1.22622	0.146681	up	NM_008450	Kns2									GAAGACAGGCCTTAGTGTCACGCAGGTTTATTACAGTGGCATGATGGTGA
1430497	1.58974	0.146572	up	NM_153540.2	C85492					GO:0016740|GO:0016740	chr9	121890807	121890856	TCCTGCTTTGGCCTTGGTGTAGGTCCTGGCCTCGAGAAACAGTGGTCACG
3840070	2.06005	0.1458	up	NM_026528.1	2700060E02Rik									GGAGAACCCCAGGAGATTGACTATGTTCTAGAGATTTACCACCGCTGCTT
2230619	1.13182	0.145477	up	NM_178200.1	Hist1h2bm	319186	Mus musculus histone cluster 1, H2bm (Hist1h2bm), mRNA.	GO:0006334|GO:0007001	GO:0005694|GO:0005634|GO:0000786	GO:0003677	chr13	21814191	21814240	AGGCGAGGCTTCCCGCCTGGCGCATTACAACAAGCGCTCGACCATCACGT
6660608	1.16764	0.145067	up	NM_153515	E230022H04Rik									GGGAAGTGCTGATGACATTGGAATGCCCAGGATGCATGGCCCTTACTGCC
1410296	1.01136	0.144731	up	NM_033037.3	Cdo1	12583	Mus musculus cysteine dioxygenase 1, cytosolic (Cdo1), mRNA.	GO:0019452|GO:0046439|GO:0019530	GO:0005829	GO:0016491|GO:0016702|GO:0017172|GO:0005506	chr18	46872993	46873042	TGCTGTGGAGACTAGGGACGCATAGAGCAGTTTGGTGCTTGGTAGTGACC
4570239	1.08385	0.144346	up	NM_008113.3	Arhgdig	14570	Mus musculus Rho GDP dissociation inhibitor (GDI) gamma (Arhgdig), mRNA.		GO:0005737	GO:0005094|GO:0005096	chr17	26336558	26336607	TTGTCAGTGGCCTCAAATGTCTGCATCACACCTATCGTCGGGGACTGCGT
5270435	1.79981	0.144306	up	NM_013531.2	Gnb4	14696	Mus musculus guanine nucleotide binding protein, beta 4 (Gnb4), mRNA.	GO:0007165|GO:0007186|GO:0007165|GO:0007186	GO:0005834|GO:0005834	GO:0005083|GO:0003924|GO:0004871|GO:0005083|GO:0003924|GO:0004871	chr3	32482595	32482644	CTCCTAACGGAACAGACAGCTCTCCTCTTCAGTTCTCTCCTGTAGATTCA
4540221	1.35413	0.143708	up	NM_007984.1	Fscn1									AAGGCCCTAGGCAAGCCTGCCCTGTTGGTTGTAGTCGTGAGTGGTCTTGG
1240497	2.29807	0.143694	up	NM_011342.2	Sec22b	20333	Mus musculus SEC22 vesicle trafficking protein homolog B (S. cerevisiae) (Sec22b), mRNA.	GO:0015031|GO:0006810|GO:0016192	GO:0000139|GO:0005783|GO:0016020|GO:0016021|GO:0005789		chr3	98007059	98007108	GCGGCCCTCTGGGGAGTCCTAACTTTAATCGACATTCCTGTGTTGGTAGC
5490142	1.67724	0.142995	up	NM_010492.2	Ica1	15893	Mus musculus islet cell autoantigen 1 (Ica1), mRNA.	GO:0006836|GO:0006810	GO:0016020		chr6	8580581	8580630	CCCTCGGGCCACTCCGCGGCACCTCATCCAGGGCTTGCAGAAGTCTAATA
2030315	1.33255	0.142487	up	NM_023260.1	Mrps34	79044	Mus musculus mitochondrial ribosomal protein S34 (Mrps34), mRNA.		GO:0030529|GO:0005739	GO:0003674	chr17	25033165	25033214	GCTTGGTGTCATTTTCAGGCGGGCCCCTCTCTGATTCCTCGGTCTGGAAA
5090397	1.94882	0.142315	up	NM_013909	Fbxl6									TTCGAGGCTGCGCTAGGGTCACTCCTAGCGGTCTGTGTCATCTGCCATGT
50279	1.58091	0.14221	up	NM_001042593.1	Hbs1l	56422	Mus musculus Hbs1-like (S. cerevisiae) (Hbs1l), transcript variant 2, mRNA.	GO:0006412		GO:0005525|GO:0000166	chr10	21087457	21087506	CAAGGGCCAGAACGCCTTGGTAGAGCTGCAGACACAAAGACCAGTGGCTC
3610193	2.16893	0.14171	up	NM_008997.1	Rab11b									TCTCGAACTCTTATTCTCCCTGTAGCCCTTGCACTGTTGCCCGTTACTAA
990543	1.00225	0.141582	up	NM_019833.1	B230317C12Rik	56279	Mus musculus RIKEN cDNA B230317C12 gene (B230317C12Rik), mRNA.			GO:0003674|GO:0003674	chr2	26458163	26458212	CCTGGCCAAGGTGTGCGAGCTGCTAAGGGACTATCTGCTGCCTGGAGCTC
2100563	1.49671	0.141206	up	NM_018786.1	Prpf40b	54614	Mus musculus PRP40 pre-mRNA processing factor 40 homolog B (yeast) (Prpf40b), mRNA.				chr15	99144727	99144776	GCACCTCTCAAGGTTGCTTTTGGTGTTCAAGGGTCCCCTAGTTCTCAGAC
6590204	1.10574	0.14035	up	NM_009032	Rbm4									GGTTGTGCATGAGAATACACCCTTCGTGGTGCCCCATCTCCGGGACGTTC
4920468	1.43536	0.139461	up	NM_028023.3	Cdca4	71963	Mus musculus cell division cycle associated 4 (Cdca4), mRNA.	GO:0051301|GO:0051301|GO:0051301		GO:0003674|GO:0003674|GO:0003674	chr12	114058539	114058588	CGGCACTGTCAGACTCCACCCCATGTATCCTTTTTGTTTCTCTTGTGCTT
6040112	2.41037	0.139398	up	NM_025946.2	2010100O12Rik	67067	Mus musculus RIKEN cDNA 2010100O12 gene (2010100O12Rik), mRNA.		GO:0005739|GO:0016020|GO:0005739|GO:0016020		chr2	155835840	155835889	TCCCCTGGCCGACGCCACGGCTGGTGACCAGGCCCTCACTGTCCTAGCAC
3440195	1.46121	0.138822	up	NM_080559.1	Sh3bgrl3	73723	Mus musculus SH3 domain binding glutamic acid-rich protein-like 3 (Sh3bgrl3), mRNA.		GO:0005634		chr4	133683597	133683646	GCCACCGATCCTATCCAGCTAGCTCTTCACCAGGCCTTGTAACCAACTCC
4900703	1.05385	0.137942	up	NM_009078.1	Rpl19	19921	Mus musculus ribosomal protein L19 (Rpl19), mRNA.	GO:0006412	GO:0030529|GO:0005842	GO:0003735	chr11	97891624	97891673	ACGAAAGCGCCGGGAGGAGCGCCTCCAGTCCAAGAAGGAAGAGATCATCA
7150673	1.10827	0.137759	up	NM_030555	Pbx4									CACTGACCAATGGAAGTGACGTGGTTCTCACTCTGCGGACCCTGGCCTTC
7160441	1.73723	0.137543	up	NM_172256.1	Dync2li1	213575	Mus musculus dynein cytoplasmic 2 light intermediate chain 1 (Dync2li1), mRNA.	GO:0042384|GO:0007368		GO:0003674	chr17	85054669	85054718	AGAAGCTCCTCTAAGACCTGGAAGCAAATCGAGCTGGACTCCTGACCCGC
2900039	1.32852	0.137383	up	NM_025542.1	2410001C21Rik	66404	Mus musculus RIKEN cDNA 2410001C21 gene (2410001C21Rik), mRNA.			GO:0016740|GO:0016740|GO:0016740	chr2	172159948	172159997	ACTGGGTCACCCACACATCCTACTGCTTCTGAAGCGGGACCGGGCCTTCA
5270709	1.23637	0.137006	up	NM_019580.3	Mir16	56209	Mus musculus membrane interacting protein of RGS16 (Mir16), mRNA.	GO:0007186|GO:0007186|GO:0007186	GO:0005887|GO:0005887|GO:0005887	GO:0005515|GO:0008889|GO:0005515|GO:0008889|GO:0005515|GO:0008889	chr7	118480179	118480228	AAGAATTACTACGAGTCCCACCTTGGGTCCAGCTACATCACTGACAGCAT
5360689	1.42673	0.136507	up	NM_153198.1	Hbp1	73389	Mus musculus high mobility group box transcription factor 1 (Hbp1), transcript variant 1, mRNA.	GO:0016055|GO:0006355|GO:0006350|GO:0016055|GO:0006355|GO:0006350	GO:0005634|GO:0005634	GO:0003677|GO:0005515|GO:0003677|GO:0005515	chr12	32611507	32611556	CTGCAGTGCACCACTTGCACTTTACTCCCTCCGGCTTCTGAGACAGAGCA
4780736	1.10718	0.1363	up	NM_011971	Psmb3									CCTGCTCCGAACAAATGTATGGGATGTGTGAGTCTCTCTGGGAGCCCAAC
5220747	1.51197	0.135721	up	NM_008432.3	Kcnu1	16532	Mus musculus potassium channel, subfamily U, member 1 (Kcnu1), mRNA.	GO:0006813	GO:0005887	GO:0005267|GO:0005216	chr8	27048294	27048343	TTGTGCCAGTTGCTTAGTGGTCAGCGAGTTGGCAAGCCCACGGTGCTGTG
5960477	1.04705	0.135649	up	NM_009254	Serpinb6a									GGTGAGGTGCATGAGATTCACTCCCCGCTTCTGTGCCGACCACCCCTTCC
6400097	2.21957	0.135581	up	NM_030084.2	Gpr108									GTCATCCCATTGCTCTGGAGAGCCCGGGCTTCATAAAACCTTGATTAGTA
2690259	1.16111	0.135303	up	NM_011712.1	Wbp5									AAGAAACTTTTCGGGAGAGGCTGATCCGGTCTCTGCAGGATTTTCAGGAG
20102	1.19764	0.134493	up	NM_198168.1	Ppp2r5b									TGAGGCCCACGCCTCCCCGTGGCCTTGCCGGAGTGGCTCTAGGACTCCCT
4540215	1.70308	0.134348	up	NM_013477.2	Atp6v0d1	11972	Mus musculus ATPase, H+ transporting, lysosomal V0 subunit D1 (Atp6v0d1), mRNA.	GO:0015992|GO:0015986|GO:0006754|GO:0006810|GO:0006811|GO:0015992|GO:0015986|GO:0006754|GO:0006810|GO:0006811|GO:0015992|GO:0015986|GO:0006754|GO:0006810|GO:0006811|GO:0015992|GO:0015986|GO:0006754|GO:0006810|GO:0006811	GO:0016469|GO:0016469|GO:0016469|GO:0016469	GO:0046961|GO:0015078|GO:0046933|GO:0046872|GO:0008553|GO:0016787|GO:0046961|GO:0015078|GO:0046933|GO:0046872|GO:0008553|GO:0016787|GO:0046961|GO:0015078|GO:0046933|GO:0046872|GO:0008553|GO:0016787|GO:0046961|GO:0015078|GO:0046933|GO:0046872|GO:0008553|GO:0016787	chr8	108413685	108413734	CCTGGGACAGTGTCCATAGGTCATCCCCAGAACCTGTGGGAAGAGTAGAG
2320647	1.02345	0.134337	up	NM_022419.1	Abhd8	64296	Mus musculus abhydrolase domain containing 8 (Abhd8), mRNA.			GO:0004301|GO:0016787	chr8	74386023	74386072	GCATGCCCCAGAGCGAACCAGGCACAGTCAGTGTTGGAGACTCAGTGCCC
290309	1.28128	0.133668	up	NM_029635.1	Commd9	76501	Mus musculus COMM domain containing 9 (Commd9), mRNA.			GO:0003674	chr2	101702141	101702190	AGGGAATGTGTTCTTTATCAGCCGCCTGTGCGTGCTGCTGTGGAGAGCTC
6760053	1.62508	0.133646	up	NM_026330.2	2510027N19Rik	67711	Mus musculus non-SMC element 1 homolog (S. cerevisiae) (Nsmce1), mRNA.				chr7	132611230	132611279	AGCTGTGTCCTGCATCGTTCTGGGCTGACCCTCACAGTCCATTTAGGACT
5910113	1.00308	0.13316	up	NM_001025617.1	Cant1	76025	Mus musculus calcium activated nucleotidase 1 (Cant1), transcript variant 2, mRNA.	GO:0009191	GO:0016021|GO:0005624|GO:0016020|GO:0005783	GO:0016787|GO:0017110|GO:0046872|GO:0045134|GO:0005509	chr11	118267751	118267800	TGTGCTGGGAGCTCAGCCAAACCTCCTTGATGTGTGTCAACTGTGTTCGG
5810471	1.8882	0.133098	up	NM_175031.3	Stk36	269209	Mus musculus serine/threonine kinase 36 (fused homolog, Drosophila) (Stk36), mRNA.	GO:0051090|GO:0009791|GO:0007275|GO:0006468	GO:0005634|GO:0005737	GO:0016301|GO:0016740|GO:0000166|GO:0046872|GO:0005488|GO:0005524|GO:0000287|GO:0004674|GO:0008134	chr1	74683359	74683408	ATCAGTGCTTGCTCCTAGGTATGGGGTGCTCGGGTTCAGTCCCCAGCTGA
3850577	1.02322	0.132495	up	XM_483908	Ascc1									TCCTTACCCTCCACCCTCCTTTCTGTGACTCTGCTCCTGAGCTCTGTGGT
5490131	1.15987	0.131943	up	NM_001039000.1	Kif5a	16572	Mus musculus kinesin family member 5A (Kif5a), transcript variant 2, mRNA.	GO:0007018|GO:0007017|GO:0007018|GO:0007017	GO:0043005|GO:0005874|GO:0005875|GO:0005737|GO:0005871|GO:0043005|GO:0005874|GO:0005875|GO:0005737|GO:0005871	GO:0000166|GO:0003777|GO:0005515|GO:0003774|GO:0005524|GO:0000166|GO:0003777|GO:0005515|GO:0003774|GO:0005524	chr10	126628875	126628924	TGGCCAGCCTTCCCTCCTCGGCAAGATGTAAGGGACACGGCCATTTGCTA
6420692	1.02978	0.13136	up	NM_010064.1	Dync1i2	13427	Mus musculus dynein cytoplasmic 1 intermediate chain 2 (Dync1i2), mRNA.	GO:0007018	GO:0005868|GO:0005874|GO:0030286	GO:0003774|GO:0003777	chr2	71063970	71064019	CCGCACTAAGTACATACCTCCGTGTCAGTGGTGTTCTTCCTGTCCAAGTG
6100612	1.12458	0.131325	up	NM_001039376.1	Pde4dip	83679	Mus musculus phosphodiesterase 4D interacting protein (myomegalin) (Pde4dip), transcript variant 1, mRNA.				chr3	97493882	97493931	TCTGTACTGAAGACTCTGTCTCCACAGTGCTCATCGGATGTGGGTGTGTG
4890408	1.25244	0.129265	up	NM_007756.2	Cplx1	12889	Mus musculus complexin 1 (Cplx1), mRNA.	GO:0016079|GO:0006810|GO:0030073|GO:0006887	GO:0031201	GO:0019905|GO:0005326	chr5	108947597	108947646	CCTCCTGCATGTCAGAGGCCTCACATTTTCTCTCTGAGGGAATCACAGCC
730497	1.20013	0.129214	up	NM_026391.2	Ppp2r2d	52432	Mus musculus protein phosphatase 2, regulatory subunit B, delta isoform (Ppp2r2d), mRNA.				chr7	146074186	146074235	GACCAAGTGTTGTCTTGCATATGTACGCCGGTCAATTAGTTTTCCTGTCA
5810280	1.07953	0.129201	up	NM_145589.2	BC006909	233895	Mus musculus proline rich 14 (Prr14), mRNA.				chr7	134620163	134620212	GTCACCTCTAGGAGCTCCAACTATTTGTCCATCCGTCCTTTAGGTAGGGG
2070243	1.33651	0.128855	up	NM_172532	Aldh5a1									GTACCTAGAGGTCAAGTATGTGTGTTACGGAGGCTTGTAGGGTTCTGCAC
2140128	1.16711	0.128681	up	NM_015827.1	Copb2	50797	Mus musculus coatomer protein complex, subunit beta 2 (beta prime) (Copb2), mRNA.	GO:0015031|GO:0006810|GO:0006886	GO:0005783|GO:0016020|GO:0005794|GO:0030126	GO:0008565	chr9	98397593	98397642	GGGGGAACATAGCCACTTCATCTTCAGGAGTTGATGGGCAGCGTTTAAGT
3840687	4.18401	0.127544	up	NM_030565.5	BC004044	80752	Mus musculus cDNA sequence BC004044 (BC004044), mRNA.				chr5	139285302	139285351	GAGAGGTAGTGACCAGGCTGCCCATGAGGAAGGAGGAGCACAGAGCCTAG
6020273	1.7151	0.126084	up	NM_011444.1	Sox5	20678	Mus musculus SRY-box containing gene 5 (Sox5), mRNA.	GO:0045165|GO:0051216|GO:0006350|GO:0006355|GO:0045165|GO:0051216|GO:0006350|GO:0006355|GO:0045165|GO:0051216|GO:0006350|GO:0006355|GO:0045165|GO:0051216|GO:0006350|GO:0006355	GO:0005667|GO:0005634|GO:0005667|GO:0005634|GO:0005667|GO:0005634|GO:0005667|GO:0005634	GO:0003700|GO:0003677|GO:0003700|GO:0003677|GO:0003700|GO:0003677|GO:0003700|GO:0003677	chr6	143789695	143789744	TCCTTCAGGCCTTTCCCGACATGCACAATTCCAACATCAGCAAGATACTG
4890500	1.31716	0.126006	up	NM_019580.3	Mir16	56209	Mus musculus membrane interacting protein of RGS16 (Mir16), mRNA.	GO:0007186|GO:0007186|GO:0007186	GO:0005887|GO:0005887|GO:0005887	GO:0005515|GO:0008889|GO:0005515|GO:0008889|GO:0005515|GO:0008889	chr7	118479728	118479777	TGTCGTCAGCTTTGTTAATGGCGACCTGTAGGTGTCAAACTTGTGACCAC
5690095	2.45222	0.125896	up	NM_133683.1	Tmem19	67226	Mus musculus transmembrane protein 19 (Tmem19), mRNA.				chr10	114766304	114766353	GTTGACCTGGGAGTATATTCTGGGGGAAGCGCTTAAAGATGCCAGGTGGC
6860544	1.39943	0.125632	up	NM_183019.1	9330140K16Rik									GAGCCTACAGGACTCAGAAGCATGGAGTCACTCTTGCGCTGCATCTTCTC
780133	1.05982	0.125567	up	NM_133783.1	Ptges2	96979	Mus musculus prostaglandin E synthase 2 (Ptges2), mRNA.	GO:0006633|GO:0008610|GO:0045454|GO:0001516|GO:0045449|GO:0046903	GO:0005634|GO:0016020|GO:0016021|GO:0005829	GO:0016563|GO:0015035|GO:0003677|GO:0016853|GO:0009055|GO:0050220	chr2	32258001	32258050	TGTTCTGTGGGTAAAGGGTCTGGGGTCTCAAAGGCCTACCCTTCAACCCC
7100039	1.907	0.125216	up	NM_008202.1	Slc39a7			GO:0006811|GO:0030001|GO:0006810|GO:0006829|GO:0006811|GO:0030001|GO:0006810|GO:0006829	GO:0016020|GO:0016020	GO:0008270|GO:0046873|GO:0008270|GO:0046873	chr17			CTGGGGGGTGTTGCCATGATGGTACTGATTGCCCATCTTGAGTGAGGGGT
5080041	1.04038	0.124434	up	NM_146000.1	D030060M11Rik									CTGTCTGTGGCTGGCTTGGGCAGGACACGGTGACTTCTTTATCCCAGGGT
7000494	1.42506	0.124064	up	NM_013818	Gtpbp1									CTCCTTTCCCAATGTCACCCAACACAACCGCTACAGCCATGCCACATAGC
6350639	1.18319	0.123785	up	NM_133185	Lzf									GAGGGGTCAGTCAAGAAGATGAGCTGAGGTGTGACCATGCTCCTAACCCT
6520167	1.30308	0.123776	up	NM_001034862.1	Erich1	234086	Mus musculus glutamate-rich 1 (Erich1), mRNA.				chr8	14028104	14030592	CCCAGAGCACTGTACGATGCCTCCAGACCATGCCAAGATAATCACAGCCT
5080193	1.32449	0.123714	up	NM_172396	9130011J15Rik									GTCCTTCACACCCGCAGCATGCCTGAGCCTACCCACTTGCCTAGCATTGT
5960358	1.67361	0.123398	up	NM_028410.1	Prkrir	72981	Mus musculus protein-kinase, interferon-inducible double stranded RNA dependent inhibitor, repressor of (P58 repressor) (Prkrir), mRNA.		GO:0005634	GO:0008270|GO:0046872|GO:0003676|GO:0046983|GO:0003677	chr7	105866378	105866427	GCAGCTGACTTGTCTGTTGTCTCCTTACATGACTGTGTCTGCTGCCTTGG
4180088	1.45113	0.123034	up	NM_027460.1	5730438N18Rik									GGCAGCTGCTGCTGTTTCTAAGGGATGTGCCTCCTGCATCGCTTACCCAC
4480731	1.03053	0.123007	up	NM_133195	Brunol4									AATGAAATAACGTGAGCCCAGATGGGGAAGCTGAAGGGCTGGGCACTAGG
1170768	2.23827	0.12295	up	NM_007748.2	Cox6a1									AAGTCGCGGCACGAAGAGCACGAGAGACCCCCGTTCGTTGCCTACCCTCA
2190446	1.88083	0.122769	up	NM_053128.1	Pcdhb3									GTGCACAGAAGTTGTGCCCTGTTCTGTTGTGAGCACCATGTATACAAAAG
1090639	1.67182	0.122306	up	NM_145428.1	BC003479	216820	Mus musculus dehydrogenase/reductase (SDR family) member 7B (Dhrs7b), mRNA.	GO:0008152|GO:0008152|GO:0008152		GO:0016491|GO:0016740|GO:0016491|GO:0016740|GO:0016491|GO:0016740	chr11	60671342	60671391	CCATGGCTGTCTACATCAGAACTCTGGCTCCCGGGCTCTTCTTCAGAATC
7050372	1.33129	0.122275	up	NM_172582.1	Coq6	217707	Mus musculus coenzyme Q6 homolog (yeast) (Coq6), mRNA.	GO:0006118|GO:0006744|GO:0006725|GO:0008152|GO:0006118|GO:0006744|GO:0006725|GO:0008152|GO:0006118|GO:0006744|GO:0006725|GO:0008152		GO:0050660|GO:0004497|GO:0015997|GO:0016491|GO:0050660|GO:0004497|GO:0015997|GO:0016491|GO:0050660|GO:0004497|GO:0015997|GO:0016491	chr12	85263440	85263489	GGCCTTTGCGAGCAAATGAGTGCTTCTCTTCTGGAGACCGTGATGACAAA
6330368	1.23233	0.122273	up	NM_008612.1	Mnat1									GCAGCTCGAGAAGCCCAGATCCATGAAGCCAGTGACGTTTTCCACAGGAA
1500445	1.07846	0.12198	up	NM_001042557.1	Map2k7	26400	Mus musculus mitogen activated protein kinase kinase 7 (Map2k7), transcript variant 1, mRNA.	GO:0006468|GO:0006468		GO:0016301|GO:0005524|GO:0016740|GO:0004674|GO:0000166|GO:0005515|GO:0016301|GO:0005524|GO:0016740|GO:0004674|GO:0000166|GO:0005515	chr8	4245730	4245779	GGTGGATGTCGCGTCCTGGTTTAAGGATGTCATGGCGAAGACCGAGTCCC
5260202	1.05854	0.121686	up	NM_010934.1	Npy1r									CCCGGACTACCTTCGTTCCCTGCTAGGCATCATCTTAGTCTGTCACAAGG
1510224	1.11814	0.121176	up	NM_001081420.1	BC026590	230234	Mus musculus cDNA sequence BC026590 (BC026590), mRNA.				chr4	56822281	56822330	CAGCAGAAGGCAAGCCCTACACTGACGGAGCCTTTTCTCCAGCCTCACTC
5560451	1.15049	0.121056	up	NM_025567.1	Cyc1	66445	Mus musculus cytochrome c-1 (Cyc1), mRNA.	GO:0006810	GO:0005743|GO:0005739|GO:0016020	GO:0020037|GO:0005506|GO:0046872	chr15	76172411	76172460	GGCCAGGCCATTGGCATGGCTCCTCCCATCTACACAGAAGTCTTGGAGTA
4120593	1.10353	0.119737	up	NM_008583.1	Men1	17283	Mus musculus multiple endocrine neoplasia 1 (Men1), mRNA.	GO:0016571|GO:0045941|GO:0016571|GO:0045941|GO:0016571|GO:0045941	GO:0035097|GO:0005634|GO:0035097|GO:0005634|GO:0035097|GO:0005634	GO:0003677|GO:0030528|GO:0005515|GO:0003677|GO:0030528|GO:0005515|GO:0003677|GO:0030528|GO:0005515	chr19	6340492	6340541	GCCCCAGAGCACAGTTGCTACCTGGAAACCAAGGACCATTCAGTCCCTAG
4070114	1.65415	0.119082	up	NM_030252.1	BC003266									CAGGAATGTCCCTGGCTCCCTTGATGAGGCTTTCTTATTTTCCTGTGTGC
1010386	1.80344	0.118621	up	NM_144791.1	MGC6357	208263	Mus musculus torsin A interacting protein 1 (Tor1aip1), mRNA.		GO:0005634|GO:0016020|GO:0016021	GO:0005521|GO:0005515	chr1	157854150	157854199	TAAAGTCAAGTTCACCAGCTCTAGCACTGCCAGCTCCTACAACCACATGG
6350386	1.02274	0.118165	up	NM_027350.1	Nars	70223	Mus musculus asparaginyl-tRNA synthetase (Nars), mRNA.	GO:0006418|GO:0006412|GO:0006421	GO:0005737	GO:0003676|GO:0005524|GO:0000166|GO:0016874	chr18	64625171	64625220	AAGACTTTGCACCTGAATCTTAGCCACCGTAGACAGCTACGTCATCCCTG
4290195	1.48089	0.118066	up	NM_009296	Supt4h									CTGTACTTGTTTTCTTGTGGAACTAAACCGTGGGACCCCAAAGACTCCCC
4540767	1.33528	0.118036	up	NM_016909.1	Tsnax									CCTGGTGGTGATGAGGCTTCGCCTTCCTGTAGTAAGATGGACTCCTGAGC
840255	1.47104	0.117845	up	NM_183086	Mrps10									CTGGAAGCACAGCCAGTGTCTACCTGGAGTATATCCAGCGAAACTTGCCT
6650037	1.81771	0.115653	up	NM_138309.1	Mic2l1									GTAGGACAGGCCCACTGCCTCAGCCACTTGGGTCGTGGTTAGTACCAGTT
290201	1.73548	0.115179	up	NM_054070.1	Afg3l1									AGAAGGTTGGCAGGCGTCTCCTGGAGAAAGAAGTGCTGGAGAAAGCCGAC
7610484	1.1191	0.114686	up	NM_011261	Reln									GGGTTGTTTCCTTGTGGGTCATAGTCATACCTTCTGATGAGGTGGAGCCA
5820537	1.10091	0.114513	up	NM_008546.2	Mfap2	17150	Mus musculus microfibrillar-associated protein 2 (Mfap2), mRNA.		GO:0001527|GO:0005578|GO:0001527|GO:0005578|GO:0001527|GO:0005578		chr4	140571810	140571859	GCTGGTCTGCTTGGATTTCCTACGCCCCCAGGCATGGACCACCTCTGTTT
6960674	1.00591	0.114419	up	NM_025858.1	Scotin	66940	Mus musculus scotin gene (Scotin), transcript variant 1, mRNA.	GO:0006917|GO:0008632|GO:0006917|GO:0008632	GO:0005783|GO:0005634|GO:0005783|GO:0005634		chr9	108914914	108914963	CCAGTTTGTCCCAGTAGCAGGGACACCAAGGCCAATGGGTTATCTGGACC
4610291	1.50249	0.114007	up	NM_007510	Atp6v1e1									GGGACTCACATTCCTCCAGGAACACTACCTTCGCTGTTACTGTTTAGGTC
5290187	1.41555	0.113264	up	NM_027151.1	Dctn2	69654	Mus musculus dynactin 2 (Dctn2), mRNA.	GO:0007017|GO:0007017|GO:0007017	GO:0030426|GO:0016020|GO:0030286|GO:0005869|GO:0005874|GO:0005856|GO:0030426|GO:0016020|GO:0030286|GO:0005869|GO:0005874|GO:0005856|GO:0030426|GO:0016020|GO:0030286|GO:0005869|GO:0005874|GO:0005856	GO:0003774|GO:0005515|GO:0003774|GO:0005515|GO:0003774|GO:0005515	chr10	126718785	126718834	CGTCCTCTAACGTCTGTCTCTGGCCGAGTCTAACACTGTACAACTGTCTC
6270167	2.60039	0.112732	up	NM_027151.1	Dctn2	69654	Mus musculus dynactin 2 (Dctn2), mRNA.	GO:0007017|GO:0007017|GO:0007017	GO:0030426|GO:0016020|GO:0030286|GO:0005869|GO:0005874|GO:0005856|GO:0030426|GO:0016020|GO:0030286|GO:0005869|GO:0005874|GO:0005856|GO:0030426|GO:0016020|GO:0030286|GO:0005869|GO:0005874|GO:0005856	GO:0003774|GO:0005515|GO:0003774|GO:0005515|GO:0003774|GO:0005515	chr10	126715449	126718490	TGCTCTCCTGACCCAGGTGCAGACAACGATGCGTGAAAACTTGGCCACAG
1110112	1.47113	0.112269	up	NM_027326.3	Mllt3	70122	Mus musculus myeloid/lymphoid or mixed lineage-leukemia translocation to 3 homolog (Drosophila) (Mllt3), transcript variant 1, mRNA.	GO:0007379|GO:0009952		GO:0003674	chr4	87486863	87486912	TAACTTACTCACCGTCACCAGTGGGCAGCAGGACAAGAAGGCGCCCAGCA
3840324	1.23205	0.111796	up	NM_016916.2	Blcap									CCTCCCACCAGGAGCTTCCTCATTGCTGCGCACGTAGACTGTACACTATG
5900360	1.0019	0.110743	up	NM_025954.2	1700012G19Rik									CCTGACTTCTATGTTGACAGCATTGCCGACCTCTTGCCTGCCCTTCAAGG
6250082	1.11714	0.109427	up	NM_177618.4	BC030477	216881	Mus musculus WSC domain containing 1 (Wscd1), mRNA.				chr11	71602725	71602774	CTCCTTGCCGGACACTTACGCATCCTCAGACACACTTAGACATCACCCCA
3940575	1.202	0.10851	up	NM_018854.3	Ift20	55978	Mus musculus intraflagellar transport 20 homolog (Chlamydomonas) (Ift20), mRNA.		GO:0005814|GO:0005814|GO:0005814		chr11	78356228	78357126	ACGAGAAGATGAAGGCCATTGGTGCTCGGAACTTGCTGAAGTCCATAGCG
2030546	1.41817	0.108412	up	NM_010017.1	Dag1	13138	Mus musculus dystroglycan 1 (Dag1), mRNA.	GO:0002011|GO:0002011	GO:0016020|GO:0005856|GO:0005626|GO:0005886|GO:0016020|GO:0005856|GO:0005626|GO:0005886	GO:0005515|GO:0005509|GO:0005515|GO:0005509	chr9	108064099	108064148	GGAGGAGTGCCAGCAATAGTTCATAGTAAAAGTCTGTGGGCTCTCAAAGC
5360601	1.56148	0.107951	up	NM_020494.2	Ddx24	27225	Mus musculus DEAD (Asp-Glu-Ala-Asp) box polypeptide 24 (Ddx24), mRNA.			GO:0005524|GO:0008026|GO:0003723|GO:0016787|GO:0003676|GO:0000166|GO:0004386|GO:0005524|GO:0008026|GO:0003723|GO:0016787|GO:0003676|GO:0000166|GO:0004386|GO:0005524|GO:0008026|GO:0003723|GO:0016787|GO:0003676|GO:0000166|GO:0004386	chr12	104646486	104646535	CTGGCCTCCAGGAATATCGAGTCTGCGCTGAGCTGCCTGTCTAGGCAGAA
6060138	1.91388	0.107663	up	NM_007586.1	Calb2	12308	Mus musculus calbindin 2 (Calb2), mRNA.		GO:0005921|GO:0005921	GO:0005509|GO:0005509	chr8	112666521	112666570	GAGCTACTGTGGAGGGTGACTGCCCTCTCCTTGTGTTCTTGACGTGTGTG
1010669	1.29302	0.107314	up	NM_030018.2	B230114J08Rik	77975	Mus musculus transmembrane protein 50B (Tmem50b), mRNA.		GO:0016020|GO:0016020		chr16	91463662	91463711	TACTCCCTCTCACACTCGCTGCACAGTTAGGTGTGCTGGGGGAAGTGACC
2850168	1.60256	0.10702	up	NM_177362.2	Zfp771	244216	Mus musculus zinc finger protein 771 (Zfp771), mRNA.		GO:0005622|GO:0005634|GO:0005622|GO:0005634	GO:0003676|GO:0046872|GO:0008270|GO:0003676|GO:0046872|GO:0008270	chr7	127045666	127045715	GCCTCTACATCTGCGCGGGCTGCGGCCGAGACTTCAAGCTACCCGCCAGT
5080255	1.12832	0.106966	up	NM_007620.1	Cbr1									AGAAAGGAGTCCATGCGGAAGAAGGTTGGCCTAATAGTGCATATGGGGTC
460747	1.70044	0.106953	up	NM_145564.2	Fbxo21	231670	Mus musculus F-box protein 21 (Fbxo21), mRNA.	GO:0006512			chr5	118270771	118270820	GCATGGTGGGAGTCTCCATTGCTGGGTTTCTGCTTCGATTTCCTTTTTCC
3890437	1.43976	0.105379	up	NM_025854.1	1700023B02Rik	66935	Mus musculus RIKEN cDNA 1700023B02 gene (1700023B02Rik), mRNA.	GO:0000398|GO:0006397|GO:0000122|GO:0006355|GO:0006350|GO:0000398|GO:0006397|GO:0000122|GO:0006355|GO:0006350	GO:0005634|GO:0005634	GO:0005515|GO:0042826|GO:0016564|GO:0005515|GO:0042826|GO:0016564	chr2	73085346	73085395	TGACAGAAATCGGGGAATCCGAAGTCGGAGCCGTAGCCGGGCTGAGAGCA
2570669	1.46317	0.104227	up	NM_011949.2	Mapk1									TGCGGTGCCTCCAGACCCCCTCACTGCTCTCTGATGAGAAATATGCCTTG
4610674	1.57236	0.103336	up	NM_009897	Ckmt1									TAACAGTGGCCTAGTCTACTTGCCCTGGACCTGCCTCTCTCCCTGTCCTA
2260373	1.22435	0.103017	up	NM_145760.2	Arfgap1	228998	Mus musculus ADP-ribosylation factor GTPase activating protein 1 (Arfgap1), mRNA.	GO:0043087|GO:0006810|GO:0015031|GO:0043087|GO:0006810|GO:0015031|GO:0043087|GO:0006810|GO:0015031		GO:0008270|GO:0046872|GO:0005096|GO:0008270|GO:0046872|GO:0005096|GO:0008270|GO:0046872|GO:0005096	chr2	180717002	180717051	CTGCAGTTGAGACCCATGTGTTATCAGTGGTTGGTGTGACAGCCGCCCCC
4780128	1.20258	0.102258	up	NM_009062.2	Rgs4	19736	Mus musculus regulator of G-protein signaling 4 (Rgs4), mRNA.	GO:0009968|GO:0007186	GO:0005737	GO:0005096|GO:0004871	chr1	171672416	171672465	GAGGTAAGAGCTTGTTCACCCCATCCCAAACACCAAGGCTAGCAGAGACC
4150209	1.00867	0.102053	up	NR_002885.1	LOC654467	654467	Mus musculus heterogeneous nuclear ribonucleoprotein A1 pseudogene (LOC654467) on chromosome 9.							GGCCAGTACTTTGCTAAACCACGGAACCCAAGGTGGCTATGGCGGTTCCA
5900376	2.47043	0.101515	up	NM_019829.3	Stx5a	56389	Mus musculus syntaxin 5A (Stx5a), mRNA.	GO:0016192|GO:0016192	GO:0000139|GO:0000139		chr19	8830084	8830132	ACATGCTGCAGCCTATTTCCTCCCAATTACAGCAAGACTGTCAGCCTCAA
3190735	1.58622	0.101202	up	NM_021518.2	Rab2	59021	Mus musculus RAB2, member RAS oncogene family (Rab2), mRNA.	GO:0007264|GO:0015031|GO:0006810|GO:0006886	GO:0005783|GO:0016020|GO:0005794	GO:0005525|GO:0000166	chr4	8534768	8534817	CACTGTGGTGGTTTTATCCTCTCGTTTTTCTCCCTTGGTCTAGAATGAAG
3890139	1.03136	0.100719	up	NM_016670.2	Pknox1	18771	Mus musculus Pbx/knotted 1 homeobox (Pknox1), mRNA.	GO:0006350|GO:0006357|GO:0045449|GO:0006355|GO:0006350|GO:0006357|GO:0045449|GO:0006355	GO:0005667|GO:0005634|GO:0005737|GO:0005667|GO:0005634|GO:0005737	GO:0043565|GO:0003700|GO:0003677|GO:0003705|GO:0005515|GO:0043565|GO:0003700|GO:0003677|GO:0003705|GO:0005515	chr17	31744435	31744484	AAATGCCCATCCCAGAGGCCCCTCCCGCAGGTTGTGACTGGAACACAGCA
4060288	1.34188	0.10052	up	NM_053100.1	Trim8	93679	Mus musculus tripartite motif protein 8 (Trim8), mRNA.		GO:0005622|GO:0005634	GO:0005515|GO:0046872|GO:0008270	chr19	46590705	46590754	GACCCTCTTTCTAGCCGGAAGTTCAAGGCCACATCTCAAGCAGCCTTTGG
6940458	1.38806	0.0998406	up	NM_008637.1	Nudt1	17766	Mus musculus nudix (nucleoside diphosphate linked moiety X)-type motif 1 (Nudt1), mRNA.	GO:0006203|GO:0006281		GO:0016787|GO:0008413	chr5	140813931	140813980	TGGTGGAACTGAGTCACTGGGGGTCGGAGAATGGAGGATGGGCCTTGCTT
4760433	1.46578	0.0987143	up	NM_025576.1	2810004N20Rik									GAAGCGATCGCCAAAATCCGGTCACACATCTCCATCAGGCCCAGCCAGCT
4050138	1.11233	0.0982594	up	NM_178694.3	C230075L19Rik	227693	Mus musculus zer-1 homolog (C. elegans) (Zer1), mRNA.			GO:0005488|GO:0016740	chr2	29952835	29952884	GCATCCCATTGCTTTCCTACCTGGGTCTGGGGAAATGTCTGTACTTCAGG
3890647	1.25502	0.0975017	up	NM_023249.2	Ypel1	106369	Mus musculus yippee-like 1 (Drosophila) (Ypel1), mRNA.		GO:0005634	GO:0003674	chr16	16983876	16983925	GGGCATGCTATCTGCCCCTCAACTGAGCACTCTGTATTATCTTTTGTGAG
3400632	1.01523	0.0968466	up	NM_153056.1	Sirt7	209011	Mus musculus sirtuin 7 (silent mating type information regulation 2, homolog) 7 (S. cerevisiae) (Sirt7), mRNA.			GO:0008270|GO:0046872|GO:0016787	chr11	120479708	120479757	GGGTATGCGGCACAGGGAGAATCTAACTAAGCCTCCAGTCTGAGCAAGTC
4890112	1.53794	0.0968032	up	NM_026481.2	2700055K07Rik	67971	Mus musculus tubulin polymerization-promoting protein family member 3 (Tppp3), mRNA.			GO:0005509	chr8	107991747	107991796	CATCCTGGACGACAGTGGCTACGTGAGTGCCTACAAAAACGCAGGCACCT
1400088	1.48016	0.0942369	up	NM_052835	Rpl10									GCCAGGTCATCATGTCCATCCGAACCAAGTTGCAGAACAAGGAACATGTG
6650086	1.89925	0.0939374	up	NM_028364.1	2410104I19Rik	67959	Mus musculus poly-U binding splicing factor 60 (Puf60), transcript variant 1, mRNA.		GO:0030529	GO:0003723|GO:0000166	chr15	75900796	75900845	CCCTCAATGGGCGCTGGTTTGGTGGTCGCAAGGTGGTGGCTGAAGTGTAT
4780427	1.15109	0.0937846	up	NM_175004.1	A230072I16Rik									TGAAAGAGATCAACCTGAGAGGGAGATGCGTAAGGGTTGGGGTGCTAGGC
2360475	1.03807	0.0923605	up	NM_026157.2	Papd1	67440	Mus musculus PAP associated domain containing 1 (Papd1), mRNA.			GO:0016740	chr18	4397110	4397159	TCTAGCCTCCCGGGTCAGAGCTACTTCAAGCGAAGTTCCCCGTTGCCAGT
6590767	2.15006	0.089797	up	NM_011288.1	Mrpl23	19935	Mus musculus mitochondrial ribosomal protein L23 (Mrpl23), mRNA.	GO:0007046|GO:0006412	GO:0005762|GO:0030529|GO:0005739	GO:0003723|GO:0000166|GO:0003735	chr7	149726558	149726607	GGCCTATGACCTATGACAGCAGGATTTGGACCACAGACCCTAGTGAGCAC
6040176	1.15472	0.0893989	up	NM_020278.2	Lgi1	56839	Mus musculus leucine-rich repeat LGI family, member 1 (Lgi1), mRNA.			GO:0016740|GO:0016740	chr19	38382705	38382754	AAGCAACATCATCATATGCTGCTGGAGGACGCCTGCACTGTACAGTCGGA
3290167	1.06057	0.0893135	up	NM_133758.2	Usp47	74996	Mus musculus ubiquitin specific peptidase 47 (Usp47), mRNA.	GO:0006512		GO:0008234|GO:0016787|GO:0008233	chr7	119254654	119254703	CATCTATGGAATAAAGTTTCTCGGGGGCCTTGGCGTAGACTCGGTGCCAC
5890750	1.19746	0.0885961	up	NM_019709.3	Mbtps1	56453	Mus musculus membrane-bound transcription factor peptidase, site 1 (Mbtps1), mRNA.	GO:0008203|GO:0006629|GO:0008202|GO:0008203|GO:0006629|GO:0008202|GO:0008203|GO:0006629|GO:0008202|GO:0008203|GO:0006629|GO:0008202	GO:0016020|GO:0005783|GO:0005795|GO:0016020|GO:0005783|GO:0005795|GO:0016020|GO:0005783|GO:0005795|GO:0016020|GO:0005783|GO:0005795	GO:0004252|GO:0016787|GO:0008233|GO:0004289|GO:0004175|GO:0005509|GO:0004252|GO:0016787|GO:0008233|GO:0004289|GO:0004175|GO:0005509|GO:0004252|GO:0016787|GO:0008233|GO:0004289|GO:0004175|GO:0005509|GO:0004252|GO:0016787|GO:0008233|GO:0004289|GO:0004175|GO:0005509	chr8	122032649	122032698	CAAGGACCCCATCAGTGTGAGCATCGCAGTAGCCAGCCACAGAAGCTAAC
6590674	2.16476	0.0883222	up	NM_198108.1	BC023055	226123	Mus musculus cDNA sequence BC023055 (BC023055), mRNA.				chr19	42149830	42149879	CCTGACTCACTCCAGGGTGAAGGGCAGACCTATCCAGGCTTTCTGTGGAA
6290368	1.49534	0.0879359	up	NM_001038710.1	Tmod2	50876	Mus musculus tropomodulin 2 (Tmod2), transcript variant 1, mRNA. XM_001004496 XM_001004498	GO:0007270|GO:0045745|GO:0007611|GO:0007270|GO:0045745|GO:0007611	GO:0005856|GO:0005856	GO:0005523|GO:0003779|GO:0005523|GO:0003779	chr9	75413565	75413614	GGGTGCGATTTTTGGGCCCTTTGGAATTAGCACCCAGAGCTAATGTTAAG
4920072	1.14751	0.086977	up	NM_133763.1	Dnttip1	76233	Mus musculus deoxynucleotidyltransferase, terminal, interacting protein 1 (Dnttip1), mRNA.		GO:0005634	GO:0008047|GO:0016740|GO:0042803|GO:0003677|GO:0005515	chr2	164593632	164593681	GTGACTCACTGCAGAGCACCCCAGACTGGCATGTGGTTCTGTTTCTAAAG
6620750	1.11525	0.0868814	up	NM_011155.1	Ppp5c	19060	Mus musculus protein phosphatase 5, catalytic subunit (Ppp5c), mRNA.	GO:0006470|GO:0006470	GO:0005634|GO:0005829|GO:0005737|GO:0005634|GO:0005829|GO:0005737	GO:0016787|GO:0030145|GO:0046872|GO:0005488|GO:0005506|GO:0004721|GO:0005515|GO:0016787|GO:0030145|GO:0046872|GO:0005488|GO:0005506|GO:0004721|GO:0005515	chr7	17590041	17590090	GGTGGGGCAAGGCTGGGGCCCACCCCCCAGCTATTTTATGTTCTGTAATT
3360022	1.02098	0.0865741	up	NM_023322.1	Zfp99									CAAAATTCAGTCTCCTAGCTTCCATGTGTCTCTGCGTGACTCACGTGGCT
730138	2.32199	0.0862041	up	NM_178045.3	Rassf4	213391	Mus musculus Ras association (RalGDS/AF-6) domain family 4 (Rassf4), mRNA.	GO:0007049|GO:0007165|GO:0007049|GO:0007165|GO:0007049|GO:0007165|GO:0007049|GO:0007165		GO:0005515|GO:0005515|GO:0005515|GO:0005515	chr6	116583092	116583141	AGTGCATTTTGGCTCTTGCATTTTTTCCTAGTCCACCAGTGCCCACCACC
3400609	2.54964	0.0859876	up	NM_025304.3	Lcmt1	30949	Mus musculus leucine carboxyl methyltransferase 1 (Lcmt1), mRNA.	GO:0006481|GO:0006481|GO:0006481		GO:0016740|GO:0008168|GO:0003880|GO:0016740|GO:0008168|GO:0003880|GO:0016740|GO:0008168|GO:0003880	chr7	130573743	130573792	TGCAGCCTCACTTTGTTGGTCCTGCTGCACATCCGGAACCCGTGGTTACA
5860603	2.24467	0.0859008	up	NM_026775.4	Tmed10	68581	Mus musculus transmembrane emp24-like trafficking protein 10 (yeast) (Tmed10), mRNA.	GO:0006886|GO:0006810|GO:0015031|GO:0006903	GO:0016021|GO:0042589|GO:0016020|GO:0005792		chr12	86682025	86682074	TCCTGTTTTCTGACGTGTGCCTTCCCCCCTAAGGAGCAGTGACAGCCGCT
5720050	1.68004	0.0858459	up	NM_026796.1	Smyd2	226830	Mus musculus SET and MYND domain containing 2 (Smyd2), mRNA.		GO:0005634|GO:0005634	GO:0008270|GO:0046872|GO:0003674|GO:0008270|GO:0046872|GO:0003674	chr1	191704734	191706025	CTGGAAAACAAAGCGGCCGGCGAGAAGGCCCTGAAGAAGGCCATTGCCAT
2940097	1.46094	0.0858379	up	NM_011192.2	Psme3									CAGTAACAAACCAATCGCATTTTCGTTGGGCAGTGCACCTATCCACCCTC
4290661	1.05091	0.085187	up	NM_009898.2	Coro1a	12721	Mus musculus coronin, actin binding protein 1A (Coro1a), mRNA.			GO:0003779|GO:0003779|GO:0003779|GO:0003779	chr7	133843446	133843495	CCGTGTCAAGGCTGGAGGAGGACGTGAGGAATCTGAACGCCATAGTGCAA
2630491	2.01941	0.0840201	up	NM_010058.1	Dmwd	13401	Mus musculus dystrophia myotonica-containing WD repeat motif (Dmwd), mRNA.				chr7	19667936	19667985	ACTGTTCACTCCTGGGAGAGACTTAGCCCACAGTACCCCTGGGTGAGAGG
6590068	1.23705	0.0836229	up	NM_026369.1	Arpc5	67771	Mus musculus actin related protein 2/3 complex, subunit 5 (Arpc5), mRNA.	GO:0030833|GO:0030833	GO:0005885|GO:0030027|GO:0005856|GO:0005885|GO:0030027|GO:0005856		chr1	154622516	154622565	CCTGAATGTGCGTGGCCGAGAGGGAATCAGCCTGCTTGTCTTTCCCTAAG
1090154	1.09265	0.0833874	up	NM_138754.1	Cdipt	52858	Mus musculus CDP-diacylglycerol--inositol 3-phosphatidyltransferase (phosphatidylinositol synthase) (Cdipt), mRNA.		GO:0005783|GO:0016021|GO:0016020|GO:0005783|GO:0016021|GO:0016020	GO:0030145|GO:0003881|GO:0030145|GO:0003881	chr7	126771458	126771507	GTTCACAGGCATTGTCTCTGCCCACCTGCTTTATGTCCCTAGCTGGCCAC
1820672	1.44771	0.0826585	up	NM_153518.1	4933417K04Rik	105833	Mus musculus coiled-coil domain containing 65 (Ccdc65), mRNA.				chr15	98553489	98553538	TGTCTACAACGTCATCGAAGCCGCCCACATTGCCTCCCATATCCTGTGAC
7380634	1.05352	0.0825903	up	NM_025442.1	Alg5	66248	Mus musculus asparagine-linked glycosylation 5 homolog (yeast, dolichyl-phosphate beta-glucosyltransferase) (Alg5), mRNA.	GO:0007368|GO:0007368|GO:0007368	GO:0005783|GO:0016021|GO:0016020|GO:0005783|GO:0016021|GO:0016020|GO:0005783|GO:0016021|GO:0016020	GO:0004581|GO:0016740|GO:0016757|GO:0004581|GO:0016740|GO:0016757|GO:0004581|GO:0016740|GO:0016757	chr3	54834471	54834520	ACACACAGTGCGGGTTCAAATTACTGACCCGAGAAGCAGCAGCCCGGACC
1690097	1.61527	0.0823875	up	NM_026055.1	Rpl39	67248	Mus musculus ribosomal protein L39 (Rpl39), mRNA.		GO:0030529		chrX	34623999	34624048	GGCCAAGAAACAAAAGCAAAATCGCCCTATTCCTCAGTGGATCCGGATGA
1030053	1.03649	0.0821049	up	NM_011842.2	Mta2									CTGTCCGGTGTCCGGACTTTCCTAATTGGAATTTGAGAGCCCTAAGATGG
4230681	1.07509	0.0801787	up	NM_011816.2	E430034L04Rik									CACAGGACAGCGTCGTTGAAGTCCCACTGTTGGCAGTTTTGGCAGTGGTA
2350523	1.88139	0.0795508	up	NM_025388.1	1110021H02Rik	66155	Mus musculus ubiquitin-fold modifier conjugating enzyme 1 (Ufc1), mRNA.	GO:0006512		GO:0005515	chr1	173125591	173125640	TCCTTGGCTGGCAGTGGAAGTCCCCGATCTGATCCAGAAGGGTGTGATCC
7100180	1.41212	0.0795228	up	NM_178869.2	Ttll1	319953	Mus musculus tubulin tyrosine ligase-like 1 (Ttll1), mRNA.	GO:0006464|GO:0006464|GO:0006464	GO:0005856|GO:0005874|GO:0005856|GO:0005874|GO:0005856|GO:0005874	GO:0004835|GO:0016874|GO:0005524|GO:0004835|GO:0016874|GO:0005524|GO:0004835|GO:0016874|GO:0005524	chr15	83311605	83311654	TTTGAGATAGGTACCTCTGGATGGCCTGGAACTTGCCATGTAGACCAGGC
840689	1.3037	0.0793982	up	NM_026239.2	Tmem35	67564	Mus musculus transmembrane protein 35 (Tmem35), mRNA.				chrX	130839990	130840039	CCATTCTCAGTAGCCACCCAGGAGCTGAAGTTTCCCCACTGCTTCCACTG
6020524	1.16698	0.0784423	up	NM_011014.1	Oprs1	18391	Mus musculus opioid receptor, sigma 1 (Oprs1), mRNA.	GO:0006696|GO:0006696|GO:0006696	GO:0005783|GO:0005887|GO:0005783|GO:0005887|GO:0005783|GO:0005887	GO:0004872|GO:0000247|GO:0004872|GO:0000247|GO:0004872|GO:0000247	chr4	41927172	41927221	CCACTACGGAGACCCTTGTTGGGGTTAGAATGGGAAAGCTGGCTAGTGCC
3830524	1.01853	0.0771351	up	NM_053201.2	Magee1									GGCTGGCTTCCCTTTTGTCTGCTATTGTGTAAAGAATACTAACGTTTCCC
7160678	1.74267	0.0766034	up	NM_178639.2	Sfxn5	94282	Mus musculus sideroflexin 5 (Sfxn5), mRNA.	GO:0006826|GO:0006810|GO:0006812|GO:0006811	GO:0005743|GO:0005739|GO:0016020|GO:0016021	GO:0005506|GO:0008324	chr6	85179057	85179106	CAGCTCTGATGTTCCTGGCCAACTCTCCTCTGATAACTTTTAAACATTCC
7570561	2.38237	0.0760717	up	NM_011993.2	Dpysl4	26757	Mus musculus dihydropyrimidinase-like 4 (Dpysl4), mRNA.			GO:0005515|GO:0016787|GO:0005515|GO:0016787|GO:0005515|GO:0016787	chr7	138952615	138952664	TCCTGAGCTTTCTGGGGGTCTTGGTGTAGGCAGGGTGGGCGTTTGCTGCT
620168	1.45443	0.0748615	up	NM_181394.1	Anapc13	69010	Mus musculus anaphase promoting complex subunit 13 (Anapc13), mRNA.			GO:0003674	chr9	102489915	102489964	TACAGGGCCTCCACGAGAACGTCCCACCCGCTGGAAACTGATGCCGGGCT
4610288	1.2412	0.0738802	up	NM_178888.3	Garnl3	99326	Mus musculus GTPase activating RANGAP domain-like 3 (Garnl3), mRNA.			GO:0005083	chr2	32808453	32808502	GTGCCATCTTTCTCGACCCTGTTTCTTTCCATTCAAGAACCGTCGGTCCC
10500	1.53247	0.0737777	up	NM_020296.1	Rbms1	56878	Mus musculus RNA binding motif, single stranded interacting protein 1 (Rbms1), mRNA.			GO:0003676|GO:0000166|GO:0003677	chr2	60593525	60594513	GTCATCTGTCACTGGGCAGCACCGGAACATACATGCCTGCAACATCAGCC
5860307	1.3657	0.0733089	up	NM_008440.1	Kif1a	16560	Mus musculus kinesin family member 1A (Kif1a), mRNA.	GO:0007018|GO:0007017	GO:0005871|GO:0005874|GO:0005875	GO:0003774|GO:0005524|GO:0000166|GO:0003777	chr1	94848831	94848880	AGATGCGGGTCTGAGTTGAAAGCCTTCCGGACTTCCAGTGGCCCAGACCA
4290605	1.51766	0.0728002	up	NM_172923.1	AI118078	244886	Mus musculus expressed sequence AI118078 (AI118078), mRNA.	GO:0006811	GO:0016020	GO:0005216	chr9	55236321	55236370	ACCCGAGCCTGTCTCACCTGCCATTCTCTCATTCCAGCATGGACATTTCC
4570037	1.0482	0.0726447	up	NM_001024206.1	Trappc1	245828	Mus musculus trafficking protein particle complex 1 (Trappc1), mRNA.				chr11	69139204	69139253	AGAATGAAGCTCACAGGAGTCTACGCCAGTTTTATCCCTGCTTGACTCTG
4250164	1.81118	0.0724463	up	NM_175102.3	Sf3b5	66125	Mus musculus splicing factor 3b, subunit 5 (Sf3b5), mRNA.	GO:0006397|GO:0000398	GO:0005634|GO:0005681		chr10	12728782	12728831	GCGTACCTGTGGAGGATTCGGAACAAGTCATGGAGAGACTGTCCGGGTCC
5670037	2.50072	0.0723066	up	NM_013859.1	Znhit2									GATGGCAACGCTTACTGGAGAGTTAGAACGGCTTTGGGGAGGCCCAGTGC
1450379	2.36005	0.0694795	up	NM_011885	Mrps12									CACAGTGGTCTGGCACTCGATCCTTGGAAACGGGTTCTTCCTACTCCCGG
2120689	1.27016	0.0688915	up	NM_001033159.2	Zfp597	71063	Mus musculus zinc finger protein 597 (Zfp597), mRNA.		GO:0005634|GO:0005622	GO:0003674|GO:0008270|GO:0046872|GO:0003676	chr16	3861577	3861626	TGGATTTTCACTGGTCTTAGCTCAACTGTGAATGTGTGCCTCTGATGTGC
620639	2.48822	0.0687599	up	NM_018799.1	Eif3s2	54709	Mus musculus eukaryotic translation initiation factor 3, subunit I (Eif3i), mRNA.	GO:0006412|GO:0006412|GO:0006412		GO:0003674|GO:0003743|GO:0003674|GO:0003743|GO:0003674|GO:0003743	chr4	129269238	129269287	CGAGTTTGAGGCCTAAGTTCTGGGTCTCCATCCACAACAGAGAAGCTGCT
7160370	1.93604	0.0681639	up	NM_133898.1	B230342M21Rik									GCCATGCCCACCTGGATGAGCAGTCTGGCTGTTGTATGTGGTGTTGAGAC
4180577	2.01418	0.0677094	up	NM_027324.2	Sfxn1	14057	Mus musculus sideroflexin 1 (Sfxn1), mRNA.	GO:0030218|GO:0006826|GO:0006810|GO:0006812|GO:0006811|GO:0030218|GO:0006826|GO:0006810|GO:0006812|GO:0006811	GO:0005743|GO:0005739|GO:0016020|GO:0016021|GO:0005743|GO:0005739|GO:0016020|GO:0016021	GO:0005506|GO:0008324|GO:0005506|GO:0008324	chr13	54117864	54117913	CAGCTATCAGTATTAGCGAGGTGTCTTGCCGATATCAGAGTCAGTGTGTC
4890343	1.04014	0.0660696	up	NM_172529.1	AU067744									GTGTCACTGACAAACAAGAGGGACCTGCTGGCCAGCCTTTGTTGTGCCCA
5890059	1.42752	0.0647221	up	NM_013514	Epb4.9									GCCCAGGTCTGGGTTTCGTTTTTACCCAGACCCTGGCACTCCCTGTCCAC
6550671	1.62011	0.0644999	up	NM_080837.1	D17Wsu104e									CTCTCTGAGCCCGGTCACCTGTTTTGCCAGGGAAGATGCAGGGCATGTGC
3370451	2.12813	0.0643783	up	NM_021789.2	Trappc4	60409	Mus musculus trafficking protein particle complex 4 (Trappc4), mRNA.	GO:0016192|GO:0006810|GO:0045212|GO:0016192|GO:0006810|GO:0045212	GO:0045202|GO:0008021|GO:0030425|GO:0005783|GO:0005795|GO:0045202|GO:0008021|GO:0030425|GO:0005783|GO:0005795	GO:0005515|GO:0005515	chr9	44212021	44212070	AGACGTGCTCCAGAGGGCTTTGCTGTGTCTACTCGGTGAGGGTCCTGTTG
6330477	1.15455	0.0628872	up	NM_025348.1	Ndufa3	66091	Mus musculus NADH dehydrogenase (ubiquinone) 1 alpha subcomplex, 3 (Ndufa3), mRNA.		GO:0005743|GO:0016021|GO:0005739|GO:0016020	GO:0003954|GO:0008137|GO:0016491	chr7	3222582	3223124	CCTACAACTACCCAGTGCCTGTGAGAGATGACGGGAACATGCCTGATGTG
4780092	1.17022	0.0626469	up	NM_019978.1	Dcamkl1									CCCTGGAAATGTTCTGGCTGTCGTCTTCACCTGACTCACACGTGGTGTGT
990020	1.41931	0.0600042	up	NM_019945.1	Mast1			GO:0007243|GO:0006468|GO:0007010|GO:0007243|GO:0006468|GO:0007010	GO:0005856|GO:0016020|GO:0005856|GO:0016020	GO:0016301|GO:0016740|GO:0000166|GO:0046872|GO:0005524|GO:0000287|GO:0004674|GO:0005515|GO:0016301|GO:0016740|GO:0000166|GO:0046872|GO:0005524|GO:0000287|GO:0004674|GO:0005515	chr8	87435892	87435941	GACTCCTGCAGGCCTCACCAAAACTGGGGCACCTAGCCCTGCATCTCTAG
4850681	2.83257	0.0559497	up	NM_026511.1	2810002N01Rik	68020	Mus musculus RIKEN cDNA 2810002N01 gene (2810002N01Rik), mRNA.				chr12	112972069	112972118	TCCCTTGGGCCGTGCTTGCCTGGCTCAGGCTCCTCAGTACGCTGTATGCT
7200403	1.01246	0.0549417	up	NM_001081297.1	EG622339	622339	Mus musculus predicted gene, EG622339 (EG622339), mRNA.	GO:0006006|GO:0006096		GO:0051287|GO:0004365	chr12	71021708	71021757	ACCCGAAATGTGTCTGTTGTGGATCTGACGTGCCGCCTGGAGAAACACGC
1030187	1.73712	0.0537109	up	NM_026095.3	Snrpd3									GGTCGAGTGGCACAGCTGGAACAGGTATATATACGTGGCAGCAAGATCCG
4210246	1.4847	0.0534439	up	NM_145588.1	Kif22	110033	Mus musculus kinesin family member 22 (Kif22), mRNA.	GO:0007017|GO:0007018	GO:0005875|GO:0000785|GO:0005874|GO:0005819|GO:0005871|GO:0005622	GO:0043565|GO:0003777|GO:0000166|GO:0005524|GO:0003774	chr7	134171291	134171340	CTTGGCCGCCAGCCAGCACAGCGGTCCCTCTTGACACTACCTTCTTTTAA
6220750	1.35195	0.0531812	up	NM_026654.2	Toe1	68276	Mus musculus target of EGR1, member 1 (nuclear) (Toe1), mRNA.	GO:0016481	GO:0005634	GO:0008270|GO:0003676|GO:0016564	chr4	116476913	116476962	GGCTTGTGTTGGTCATTCCAGGAACCTAAGGGCTAAGGCAGGAGGACTGT
1710546	1.8734	0.0529056	up	NM_173048	Gga3									GTCCTACTCACTACCTCTTGCTTGGCATGAAATAAACTGCTGTGCTCCCC
2810025	1.28384	0.0523453	up	NM_023764.2	Tollip	54473	Mus musculus toll interacting protein (Tollip), mRNA.	GO:0006954|GO:0007242|GO:0006955|GO:0006954|GO:0007242|GO:0006955	GO:0045323|GO:0045092|GO:0045323|GO:0045092	GO:0005515|GO:0004871|GO:0005121|GO:0005515|GO:0004871|GO:0005121	chr7	141691194	141691243	GTGAGTGATGCCTACCCGATGACAGAAGTGTTGTGCGACTGGGCTCTGCC
2100524	1.20555	0.0522566	up	NM_153083.2	Thtpa	105663	Mus musculus thiamine triphosphatase (Thtpa), mRNA.	GO:0006091|GO:0006772|GO:0006171		GO:0004016|GO:0016787|GO:0050333	chr14	54052773	54052822	GGGTGACCTTTTGAGGAGAACTCCCTATGGACCGTCCTATGCCTGTGCAG
4640270	1.63176	0.052166	up	NM_027141.1	Spsb3	79043	Mus musculus splA/ryanodine receptor domain and SOCS box containing 3 (Spsb3), mRNA.				chr17	25028964	25029013	CCGTGGGGCTTTCCTGACTTGCACTGCATGTTGTCAGCTCCTGCTGCAGA
4640324	1.60583	0.0520535	up	NM_009419.2	Tpst2	22022	Mus musculus protein-tyrosine sulfotransferase 2 (Tpst2), mRNA.		GO:0016020|GO:0016021	GO:0016740|GO:0008476	chr5	112744178	112744227	TCCCTAATGGACAGACCCCTTGGTGACCTCATCTCCTGGGACAAGACCGG
2510348	1.14185	0.0496583	up	NM_026170.2	1200007D18Rik									TGAGTTGATTCTTATTGTGTATGTAAACTGCCCCTGGCCACTTGGCTAGA
2570685	1.38082	0.0494819	up	NM_026563	C330016H24Rik									GTGAAGTTAAAGATGAGGTGGACTCTTGAGACGCTCTACCTGCCACCGGG
7050300	1.10744	0.048522	up	NM_013506.1	Eif4a2	13682	Mus musculus eukaryotic translation initiation factor 4A2 (Eif4a2), mRNA.	GO:0006412		GO:0005524|GO:0008026|GO:0003723|GO:0016787|GO:0003676|GO:0003743|GO:0000166|GO:0004386	chr16	23113890	23113939	GTGAACTGGACCCTGTTGCTAAGCCTCAGCAAGCAATCATCCTAGGTAGG
6550608	1.72325	0.0484276	up	NM_001081168.1	Sap30l	50724	Mus musculus SAP30-like (Sap30l), mRNA.				chr11	57623606	57623655	GTGATGAAAGGACAGCCGGGTACTGCTTGATGACAGGTGGCCTCTGCAAC
2680612	1.25024	0.0473204	up	NM_026269.1	1110007L15Rik	67604	Mus musculus RIKEN cDNA 1110007L15 gene (1110007L15Rik), mRNA.				chr5	139745197	139745246	GAGCAAGGCCCAGCTTCTGCTGGCCAATCGTGTTCCTTCAGATCACCCAC
7000692	2.50136	0.0471849	up	NM_181595.2	Ppp1r9a									GCATGGGAGAAACAGCAGTGCCACACCTAATTTGTTCTCTGGCGCTTCGT
1170438	1.08769	0.0465345	up	NM_025860	Ddx18									GCCTCAGGTTGCTCTGTCTTTTGGTTTTAAGGTCCCTCCTTTTGTTGATC
1570328	2.12492	0.0459767	up	NM_197985.2	Adipor2									GGGGATCATAGAAGGTTGGGGTTCCAGAAAGGCATCTCTGTGATGGTTCC
5340435	1.3246	0.0456243	up	XM_109880.4	2700008N14Rik									CCCTGGCTGTTTAGCAGGACAGAGGCATCCATGTGCCCAAGAGCTGCTTT
4760551	1.38535	0.0453796	up	NM_019697.2	Kcnd2									CAATAATAAGCATCCCAACACCTCCAGTAACCACCCCAGAAGGCGACGAC
4560047	1.27616	0.0442224	up	NM_009321.1	Tbca									CCCAGATTGCCAGCGTCGGTTAGAGGCTGCATATACTGATCTTCAGCAGA
2480544	1.07756	0.0433536	up	NM_009458.2	Ube2b	22210	Mus musculus ubiquitin-conjugating enzyme E2B, RAD6 homology (S. cerevisiae) (Ube2b), mRNA.	GO:0007288|GO:0006974|GO:0006464|GO:0006281|GO:0006511|GO:0006512|GO:0007288|GO:0006974|GO:0006464|GO:0006281|GO:0006511|GO:0006512	GO:0016020|GO:0005634|GO:0000785|GO:0016020|GO:0005634|GO:0000785	GO:0005515|GO:0004840|GO:0004842|GO:0016874|GO:0005515|GO:0004840|GO:0004842|GO:0016874	chr11	51829432	51829481	CTAGTCTGGTTCTGTCCAGCTCTGTATTTGGGCCACTTGTTAATGTGCGT
1500528	1.94449	0.0429642	up	NM_019487.2	Hebp2									GATGGCGCTCACTCTGATGCAGGCTCCTGGGAAGATGGCTCTGACAGTGT
4780437	1.15859	0.0422907	up	NM_016800.2	Vti1b	53612	Mus musculus vesicle transport through interaction with t-SNAREs 1B homolog (Vti1b), mRNA.	GO:0006886|GO:0006810|GO:0015031|GO:0006886|GO:0006810|GO:0015031	GO:0005794|GO:0016020|GO:0016021|GO:0005794|GO:0016020|GO:0016021	GO:0005515|GO:0005515	chr12	80273308	80273357	GGAGCTAGCCATCCTGGTCGGTCTGGTGTATTACAAATTCTTTCGACACC
2000047	1.61409	0.0398283	up	NM_175183.2	Atxn7l2	72522	Mus musculus ataxin 7-like 2 (Atxn7l2), mRNA.			GO:0003674	chr3	108330370	108330419	TCATTAACGAGAAAGTGCCTGCCCACTGCAACGGAGCCGCCAGCACCTCC
1050082	1.23186	0.0396962	up	NM_008020.2	Fkbp2	14227	Mus musculus FK506 binding protein 2 (Fkbp2), mRNA.	GO:0006457|GO:0006457	GO:0005783|GO:0005783	GO:0003755|GO:0016853|GO:0003755|GO:0016853	chr19	7053576	7053625	GAGGCTGAGCTGGATCCTGACAATACTGTCCATTTGCCTGAGTGCCCTGG
6060014	1.53044	0.0362997	up	NM_053163.1	Mrpl36	94066	Mus musculus mitochondrial ribosomal protein L36 (Mrpl36), mRNA.	GO:0006412	GO:0005762|GO:0030529|GO:0005739|GO:0005840|GO:0005622	GO:0003674|GO:0003735	chr13	73469445	73469494	GTAAGTGCTTTAAGAGGCTGCCTGAGCCAAAAAGCTCTTGTGGGGTGTGC
2230307	1.66801	0.0354199	up	NM_145404.1	BC006705	214572	Mus musculus protein arginine N-methyltransferase 7 (Prmt7), mRNA.	GO:0018216|GO:0016571|GO:0043393|GO:0018216|GO:0016571|GO:0043393|GO:0018216|GO:0016571|GO:0043393|GO:0018216|GO:0016571|GO:0043393	GO:0005634|GO:0005737|GO:0005634|GO:0005737|GO:0005634|GO:0005737|GO:0005634|GO:0005737	GO:0016740|GO:0035241|GO:0008757|GO:0042393|GO:0008168|GO:0008469|GO:0016740|GO:0035241|GO:0008757|GO:0042393|GO:0008168|GO:0008469|GO:0016740|GO:0035241|GO:0008757|GO:0042393|GO:0008168|GO:0008469|GO:0016740|GO:0035241|GO:0008757|GO:0042393|GO:0008168|GO:0008469	chr8	108775496	108775545	CCCTCACTGGAGACATCACCATGGAGTTTAGGCTTGCAGACACCTTGAGC
1470463	1.29268	0.0338154	up	NM_172890.1	Gabt4	243616	Mus musculus solute carrier family 6 (neurotransmitter transporter, GABA), member 11 (Slc6a11), mRNA.	GO:0006836|GO:0006810	GO:0016020|GO:0005887|GO:0016021	GO:0005328|GO:0005332|GO:0015293	chr6	114215172	114215221	CACTTGACACTCTTAACACTACTCATGGGGCTGGGTAGAGGGAGGCTTGT
150121	1.04025	0.0330996	up	NM_145616	D430025H09Rik									GCAGGTTAGACATGATGAGACACCACCACTACCGCACAGTTTAGAAAGAG
4200468	1.384	0.0322628	up	NM_026004.1	Nt5c3	107569	Mus musculus 5'-nucleotidase, cytosolic III (Nt5c3), mRNA.	GO:0006213|GO:0009117	GO:0005737|GO:0005783	GO:0008665|GO:0000166|GO:0008253|GO:0000287|GO:0016787	chr6	56812335	56812384	GTGAACCACGGCCCCTCTTCCCACCTCCGTCACTATACTCAGCAGAATTT
4070445	1.0795	0.0297003	up	XM_486226	2310007F21Rik									TCTAGAAACAGTGGGTGCTGCTTTGCTCCGGGTTCCTGGGTTCCCACTCC
3450202	1.2398	0.0278859	up	NM_182990.2	Ssrp1	20833	Mus musculus structure specific recognition protein 1 (Ssrp1), mRNA.	GO:0006974|GO:0006281|GO:0006355|GO:0006260|GO:0006350	GO:0005634|GO:0000785|GO:0005694	GO:0003677				CCATCTGAGTAACTGCTCTTGGTGGCTTCCACTGCCCTGAGGCTTTGAGG
4280551	1.35248	0.0277524	up	NM_145393.2	Ythdf2	213541	Mus musculus YTH domain family 2 (Ythdf2), mRNA.				chr4	131458400	131458449	CAGTGTTACCCAAGGTTGTGTCTGTAAGGGTGGCTCATTTTCTCTGACCC
6840754	2.76392	0.0230908	up	NM_029804.1	Hnrpm	76936	Mus musculus heterogeneous nuclear ribonucleoprotein M (Hnrpm), mRNA.		GO:0030529|GO:0030529|GO:0030529	GO:0000166|GO:0003676|GO:0000166|GO:0003676|GO:0000166|GO:0003676	chr17	33253226	33253275	GTCTCCAGAGGTGGCTGAGAGAGCCTGCCGGATGATGAATGGCATGAAGC
2340121	1.02033	0.0187731	up	NM_007454	Ap1b1									GGCTCCCAGTCTGTGTGTGTGACAGCTATCCTGTCACTGCTGTTTGATAA
380438	1.16061	0.0180235	up	NM_172298.1	Zfp537									CCCGTGGTAACCGGCTCTCCAAGCCATTCTTGTCTCCATTTCTGGCAGTT
1580719	1.33674	0.0178781	up	XM_148116.1	9030612K14Rik									TCCCTAGGGTCACACCAGCTCACCTGCAGCTTGTTGCCTTTCTGTGCCGT
3180075	1.05476	0.0168376	up	NM_023374.3	Sdhb	67680	Mus musculus succinate dehydrogenase complex, subunit B, iron sulfur (Ip) (Sdhb), mRNA.	GO:0006810|GO:0006810|GO:0006810	GO:0016020|GO:0005739|GO:0005743|GO:0016020|GO:0005739|GO:0005743|GO:0016020|GO:0005739|GO:0005743	GO:0051539|GO:0008177|GO:0051537|GO:0046872|GO:0009055|GO:0005506|GO:0051538|GO:0051539|GO:0008177|GO:0051537|GO:0046872|GO:0009055|GO:0005506|GO:0051538|GO:0051539|GO:0008177|GO:0051537|GO:0046872|GO:0009055|GO:0005506|GO:0051538	chr4	140529622	140529671	TCTGAAGAAGAAGGATGAGTCCCAGGAGGGCAAGCAACAGTATCTGCAGT
990164	1.22285	0.0122714	up	NM_029601.1	1700019E19Rik	76411	Mus musculus RIKEN cDNA 1700019E19 gene (1700019E19Rik), mRNA.				chr12	87503225	87503274	GGGACCATCTAGGTACATCTGACCCAGGAGCATCACTGAGCATTTGAACA
240661	1.96506	0.00739384	up	NM_011822.3	Pigq	14755	Mus musculus phosphatidylinositol glycan anchor biosynthesis, class Q (Pigq), mRNA.	GO:0006506	GO:0016020	GO:0016757|GO:0016740|GO:0017176	chr17	26063752	26063801	GTGATTGGATACCTGCCAACCTGGCTAGTGCTCCATGTATGAATAGGCCC
6980551	1.25061	-0.00680971	down	NM_153514.3	Rhobtb2	246710	Mus musculus Rho-related BTB domain containing 2 (Rhobtb2), mRNA.	GO:0007264|GO:0007264|GO:0007264|GO:0007264	GO:0005622|GO:0016020|GO:0005622|GO:0016020|GO:0005622|GO:0016020|GO:0005622|GO:0016020	GO:0005515|GO:0000166|GO:0005525|GO:0005515|GO:0000166|GO:0005525|GO:0005515|GO:0000166|GO:0005525|GO:0005515|GO:0000166|GO:0005525	chr14	68520130	68520179	CTTAGAGGATGGGGGTAAAAACACAAACCCACAACCCCTCTCCACACACC
2190189	1.12718	-0.014235	down	NM_030109.1	Sf3b2	319322	Mus musculus splicing factor 3b, subunit 2 (Sf3b2), mRNA.	GO:0006397	GO:0005634	GO:0003677|GO:0005515	chr19	5274328	5274377	GGACTCCCTAGGCTCGTCACTTCCTGTTCTTATTTTAGACTTGTTTTGTA
6510477	2.78279	-0.0143585	down	NM_012008.1	Ddx3y	26900	Mus musculus DEAD (Asp-Glu-Ala-Asp) box polypeptide 3, Y-linked (Ddx3y), mRNA.		GO:0005634|GO:0005634|GO:0005634	GO:0016787|GO:0000166|GO:0016787|GO:0000166|GO:0016787|GO:0000166	chrY	598030	598079	TGTGGCCAGCCTGTTCTGCATAGTGAGTTCCAGGACAGCTAGGGCTCTAC
60563	1.03621	-0.0198431	down	NM_020618.3	Smarce1	57376	Mus musculus SWI/SNF related, matrix associated, actin dependent regulator of chromatin, subfamily e, member 1 (Smarce1), mRNA.	GO:0016568|GO:0016568	GO:0005634|GO:0000785|GO:0005634|GO:0000785		chr11	99070802	99070851	GGGAGTACAGTTGTTCTTTCTGTGGATTCCTTGTTGGTGAGAGCTGCGCC
4850669	1.48089	-0.0226054	down	NM_007550	Blm									CTTCTCCTAACAGTTCTCTGCGCATAGATCTTGTTTGTCAGCATCTGACC
5050577	1.06373	-0.024024	down	NM_016748.1	Ctps	51797	Mus musculus cytidine 5'-triphosphate synthase (Ctps), mRNA.	GO:0006541|GO:0006221|GO:0006541|GO:0006221|GO:0006541|GO:0006221		GO:0016874|GO:0003883|GO:0003824|GO:0016874|GO:0003883|GO:0003824|GO:0016874|GO:0003883|GO:0003824	chr4	120212603	120212652	GGTAACCGGTTCTAAAGCCCTCTCTTGTGTGTGCACCGTTGGCTTGAAGG
4060180	1.22752	-0.0246763	down	NM_172413.1	Rap2c			GO:0007264|GO:0007264	GO:0016020|GO:0005622|GO:0016020|GO:0005622	GO:0005525|GO:0000166|GO:0005525|GO:0000166	chrX			CTTGTCATTTTGTAAGACGACCCTGCAGTCCACCTGTTTGTAACTTTTTT
5080523	1.40376	-0.0253496	down	NM_178017.1	Hmgb2l1	70823	Mus musculus high mobility group box 2-like 1 (Hmgb2l1), mRNA.	GO:0006355|GO:0006355|GO:0006355	GO:0005634|GO:0000785|GO:0005634|GO:0000785|GO:0005634|GO:0000785	GO:0003677|GO:0003677|GO:0003677	chr8	77555601	77555650	GGAGAACCGGCTTTTTCGGGTTTGTTTTCCTCTGAAGCCTAGCCCTGTTG
3420450	1.37644	-0.0258551	down	NM_173741.2	BC037651	268933	Mus musculus WD repeat domain 24 (Wdr24), mRNA.				chr17	25965205	25965254	AGCTGCCTCAACCAAGCCTCCACCACGCTGCATGTCAACTGTAGTCACTG
650609	3.12785	-0.0260782	down	NM_145853.2	Tpcn1	252972	Mus musculus two pore channel 1 (Tpcn1), mRNA.	GO:0006811|GO:0006810|GO:0006811|GO:0006810|GO:0006811|GO:0006810	GO:0016021|GO:0016020|GO:0016021|GO:0016020|GO:0016021|GO:0016020	GO:0003674|GO:0005216|GO:0003674|GO:0005216|GO:0003674|GO:0005216	chr5	121038569	121038618	CCACACCGTGCAGACAATCATTTTGTATGGGTTAAGAGCCACGTCGTCGG
5260553	1.057	-0.0272507	down	NM_001025093.1	Atf2	11909	Mus musculus activating transcription factor 2 (Atf2), transcript variant 1, mRNA.	GO:0006350|GO:0006355|GO:0006350|GO:0006355	GO:0005667|GO:0005634|GO:0005622|GO:0005667|GO:0005634|GO:0005622	GO:0043565|GO:0046983|GO:0003700|GO:0003677|GO:0008270|GO:0046872|GO:0003676|GO:0005515|GO:0043565|GO:0046983|GO:0003700|GO:0003677|GO:0008270|GO:0046872|GO:0003676|GO:0005515	chr2	73654786	73654835	AGATGTGAGAAGTCATGTGACGGGGAATGACCTTCCACGGTGGACAGCGC
5490050	1.67084	-0.030262	down	NM_053071.1	Cox6c									GAGATGAGGAAGGCTGGTATCTTTCAGAGTGCCAAGTGATTTCAGAATGC
3440504	1.11604	-0.0308447	down	XM_149199.3	LOC228715									CCAGCCACTCAAAGGTTCCTGACCTATCTGAAGTCATGGACTGGTGGGCC
4480402	1.4644	-0.0309329	down	NM_028173.1	Tram1	72265	Mus musculus translocating chain-associating membrane protein 1 (Tram1), mRNA.	GO:0015031|GO:0006810|GO:0006605|GO:0015031|GO:0006810|GO:0006605|GO:0015031|GO:0006810|GO:0006605	GO:0005783|GO:0016020|GO:0005783|GO:0016020|GO:0005783|GO:0016020		chr1	13550145	13550194	CAAGCCTCAGGCCTGTGGTTAAGTTGCCATGCTGCTAGAAAGTCATGCTT
1090672	2.00718	-0.0314155	down	NM_008874.2	Plcb3									CATTCACCTAAGATAGGTACTCCCCGATTCCCAAGGAGCAGCTAGTGGAA
2100537	1.3495	-0.0315194	down	NM_146034.1	Mgea6									CACAGGAGGCCTGACAGCGTTACGTCTTACCGGCAGTCATTTCCGTCTCA
70091	1.66485	-0.0409768	down	NM_013649.2	Ryk									GGTGGCCAAAGCCTACAGACACACCGAGAAGGTGCTGCTAGACAACCTGG
6130577	1.08076	-0.0413732	down	NM_054099.2	1110038F14Rik	117171	Mus musculus RIKEN cDNA 1110038F14 gene (1110038F14Rik), mRNA.			GO:0004872|GO:0004872	chr15	76780014	76780063	AAAACCCCCTTGCCCCGGAAGAGACAGCTGATGCGCTCCTTGTTTGGGGA
990221	1.19938	-0.0448728	down	NM_001081156.1	2300002D11Rik	69539	Mus musculus RIKEN cDNA 2300002D11 gene (2300002D11Rik), mRNA.							GATGTATCCTGATAGAGGGAAGGAGGCACATTTACTCCCACACCGCCCAG
2140563	1.09236	-0.0489745	down	XM_148568.1	Ube2l3									GCTCTTCCCACAATGGCAGAGAATAGGCTTTCTAAGATGCTGTGACCCCA
5890615	1.52896	-0.0496502	down	NM_026678.3	Blvra									GGAAGCTTCAGATACCTCTGAAACGGGGCCAGGGTTTGGTCTTATCAACA
4200575	1.07932	-0.0530972	down	NM_028132.2	Pgm2	72157	Mus musculus phosphoglucomutase 2 (Pgm2), mRNA.			GO:0004614	chr4	99659843	99659892	TTTGCATCTCCCATCTGCACAGATATTTGGGGTATTAAAGCAGAATGTGC
7200014	1.09956	-0.0615492	down	NM_181516.2	Taz	66826	Mus musculus tafazzin (Taz), mRNA.	GO:0008152|GO:0008152	GO:0005739|GO:0005739	GO:0003674|GO:0008415|GO:0003674|GO:0008415	chrX	70542538	70542587	GGTCCCTTGGATGGGCTACTACTTGCCCACTGCTCACAAACCTCATCAGG
2190543	1.18357	-0.0659146	down	NM_025428.1	Zdhhc12									AGACACTACACAACCCCTGGCCTGGCTACCTCGAGTGTACAGTTTTATTA
4830458	1.04648	-0.0659475	down	NM_028097.2	2010300G19Rik	72098	Mus musculus transmembrane protein 68 (Tmem68), mRNA.		GO:0016021	GO:0016740|GO:0008415	chr4	3476503	3476552	GCAGTATGTCTGTCTCCTACCACCTTTGTATACTTGGGTTTTATATGGAC
6520192	2.22197	-0.0698876	down	XM_284543.2	Exosc7									CGAGAGTCGGGTTCCTGGGGTGATTTCTCTCCACTGCACGTTGGTTGCCT
1570102	1.82927	-0.0712686	down	NM_010360.1	Gstm5	14866	Mus musculus glutathione S-transferase, mu 5 (Gstm5), mRNA.	GO:0008152		GO:0004364|GO:0016740	chr3	108026037	108026086	ACTTGGAACAGCTACCTGCACAGCTGAAACAATTCTCATTGTTCCTGGGG
5360202	1.07025	-0.0712991	down	NM_177680.2	A730098D12Rik									ATGGAAGTATGATGGTTTGACTATATGGCAGTGTTGTAGCAGCCTCTCGG
2030632	1.72176	-0.0713372	down	NM_028800.2	Stk40	74178	Mus musculus serine/threonine kinase 40 (Stk40), mRNA.	GO:0006468		GO:0016301|GO:0005524|GO:0016740|GO:0004674|GO:0000166	chr4	125817819	125817868	TTGATAGCGATAAGTCTCCGAAGGGAGTGGAAATGCAGTCAGCCTGGGCC
1990044	1.11855	-0.0715199	down	NM_011014.1	Oprs1	18391	Mus musculus opioid receptor, sigma 1 (Oprs1), mRNA.	GO:0006696|GO:0006696|GO:0006696	GO:0005783|GO:0005887|GO:0005783|GO:0005887|GO:0005783|GO:0005887	GO:0004872|GO:0000247|GO:0004872|GO:0000247|GO:0004872|GO:0000247	chr4	41927098	41927147	CCTGGAGAAGTAAGCCGGGGTCCAAGGAGCCACCCCATTCCAAAAGAAGC
7380608	2.05771	-0.0717988	down	NM_028166.2	1600014C10Rik	72244	Mus musculus RIKEN cDNA 1600014C10 gene (1600014C10Rik), mRNA.				chr7	38982305	38982354	GCTTTTTGAAACCACTGAGCTGCTAGCCACGGAAGCTGGAGTTTGGCCTG
3370025	1.42335	-0.0718417	down	NM_008862.2	Pkia									GCCCACTGTTCACACCCTACCACTGAGTCTTCCTTAAATGTGACATCAAG
4880446	1.24501	-0.0719681	down	NM_011959.1	Orc5l	26429	Mus musculus origin recognition complex, subunit 5-like (S. cerevisiae) (Orc5l), mRNA.	GO:0006260|GO:0006260	GO:0005634|GO:0005634	GO:0000166|GO:0005524|GO:0000166|GO:0005524	chr5	21998615	21998664	CTATCCCCTGCGCTTTGAACGTGCCAGCAGCCCTTGTTTATTTGCCCAGC
2850487	2.08079	-0.0736699	down	NM_010120.3	Eif1a	13664	Mus musculus eukaryotic translation initiation factor 1A (Eif1a), mRNA.	GO:0006412			chr18	46735318	46735367	CAGCACTCGCACAAAGATGCTCTGGAGGCTATAGTAGTGTGTCTTGGTCA
1050097	1.15566	-0.0737009	down	NM_009391.3	Ran	19384	Mus musculus RAN, member RAS oncogene family (Ran), mRNA.	GO:0050875|GO:0006810	GO:0000178|GO:0005634|GO:0005622	GO:0000166|GO:0005515	chr5	129529614	129529663	CGGGGTTTATATAGGTTGTGCAGGAGAGGAAATGCTAGGGCTACTGCCAC
6280392	1.09054	-0.0746961	down	NM_008256.2	Hmgcs2	15360	Mus musculus 3-hydroxy-3-methylglutaryl-Coenzyme A synthase 2 (Hmgcs2), mRNA.	GO:0006694|GO:0008610|GO:0006084|GO:0016126|GO:0006695	GO:0005743|GO:0005739	GO:0016740|GO:0004421	chr3	98396069	98396118	TCCCCAAGAAGCCACCTGTGCACTTTGGCATGAATGTGTTCTATCCCTCA
70358	1.33999	-0.0747771	down	NM_052994.2	Spock2	94214	Mus musculus sparc/osteonectin, cwcv and kazal-like domains proteoglycan 2 (Spock2), mRNA.	GO:0030198|GO:0007416|GO:0045595	GO:0005578	GO:0005509	chr10	59596583	59596632	CCGCTGGGGAGCTATGCTCTGTGTGTCCCTGGATCTTCTGGTTTTGTATC
6110692	1.01602	-0.0748875	down	NM_009891.1	Chat	12647	Mus musculus choline acetyltransferase (Chat), mRNA.	GO:0007622|GO:0043179|GO:0007628|GO:0007517|GO:0007268|GO:0030182|GO:0007274|GO:0042136|GO:0007529		GO:0004102|GO:0016740|GO:0008415	chr14	31237365	31237414	GGCAGAGGCTAGCTCCCTCCACACACTCACATGCACAAAGACAGCCCAAG
3140259	1.23357	-0.0752349	down	XM_484173	9030205A07Rik									GATCCAAGCAGGTTGGGGAACCTTGGTACTGTACTCTCTTTCTAGTTTAG
1230564	1.25327	-0.0772524	down	NM_011673.2	Ugcg	22234	Mus musculus UDP-glucose ceramide glucosyltransferase (Ugcg), mRNA.		GO:0005783|GO:0016020	GO:0016740|GO:0003674|GO:0016757|GO:0008120	chr4	59316436	59316485	GTCGGTTTGTTTAGTGGAGTTTGGTGGATGCCCTTTGCACTGCTGAAGTG
1090524	1.10848	-0.0783458	down	NM_016776.2	Mybbp1a	18432	Mus musculus MYB binding protein (P160) 1a (Mybbp1a), mRNA.	GO:0006350|GO:0006355|GO:0016481|GO:0006118|GO:0006913	GO:0005634|GO:0005730|GO:0042564|GO:0005737	GO:0003887|GO:0016564|GO:0003677|GO:0008270|GO:0008134|GO:0005515	chr11	72264923	72264972	CAGAGTGGGGTCAAGAAAAGGAGAGTGGCCAGCAGGAGAGTGCAGACACC
3120079	2.39396	-0.0811367	down	NM_145477.1	Alg12	223774	Mus musculus asparagine-linked glycosylation 12 homolog (yeast, alpha-1,6-mannosyltransferase) (Alg12), mRNA.		GO:0016020|GO:0005783|GO:0016020|GO:0005783	GO:0016757|GO:0016740|GO:0000030|GO:0016757|GO:0016740|GO:0000030	chr15	88635730	88635779	CACCAATCATGGCAGCTGTTATAGCCCGAGGCATGTTATCTCCATTTCAG
4490072	1.13436	-0.0814033	down	NM_010072.2	Dpm1									GAGCATGAAAGCCTTGCCATGTAGTCACATAGCTGGGCCCACAGTGCATA
4640446	1.92256	-0.0815968	down	NM_010231.2	Fmo1	14261	Mus musculus flavin containing monooxygenase 1 (Fmo1), mRNA.	GO:0006118	GO:0016021|GO:0016020|GO:0005783|GO:0031227|GO:0005792	GO:0016491|GO:0050661|GO:0004499|GO:0015036|GO:0004497|GO:0050660	chr1	164759936	164759985	CCCCTTTCCGGTTCACCTCACTGGCAGCTTGGTATTGCTGGGTCTCTTGC
2000180	1.64794	-0.0845547	down	NM_016764.1	Prdx4	53381	Mus musculus peroxiredoxin 4 (Prdx4), mRNA.		GO:0005739	GO:0016491|GO:0004601|GO:0016209|GO:0003674	chrX	150669186	150669235	CTGTCGGAAGATCAGTGGACGAGACACTGCGTTTGGTTCAAGCCTTCCAG
50129	1.22922	-0.0847988	down	NM_022331.1	Herpud1	64209	Mus musculus homocysteine-inducible, endoplasmic reticulum stress-inducible, ubiquitin-like domain member 1 (Herpud1), mRNA.	GO:0006464|GO:0006950|GO:0006986|GO:0006464|GO:0006950|GO:0006986	GO:0016020|GO:0016021|GO:0005783|GO:0005789|GO:0016020|GO:0016021|GO:0005783|GO:0005789		chr8	96918986	96919035	GTGTGCATGTGTGCTCTACATGGAAGTCATAGATGCAGAAACGGTTCTGC
5340292	1.02117	-0.0852008	down	NM_027722.2	Nudt4	71207	Mus musculus nudix (nucleoside diphosphate linked moiety X)-type motif 4 (Nudt4), mRNA.	GO:0046907|GO:0007242|GO:0019722|GO:0019935	GO:0005622	GO:0008486|GO:0000287|GO:0046872|GO:0030145|GO:0016787	chr10	94977397	94977446	CCATCACAAGTGCTTGGGGGTTTGTATGTACACGATACTCTCAGAGGTAA
4480193	1.4105	-0.0860872	down	NM_181470.2	2610020N02Rik	353258	Mus musculus LTV1 homolog (S. cerevisiae) (Ltv1), mRNA.				chr10	12868983	12869032	GCTCTGTAATTAACCAGGATCTGAAGAGGGGTGAGCTTGCCCCTGCCATT
4480341	1.15997	-0.0875049	down	NM_001037725.1	Als2cr13	72750	Mus musculus amyotrophic lateral sclerosis 2 (juvenile) chromosome region, candidate 13 (human) (Als2cr13), transcript variant 1, mRNA.			GO:0003674|GO:0003674	chr1	59929510	59929559	CCTTAATGCTGGTGTGGGGGGTGTCAAACTGGACCAATGGAAATGCTGGA
160528	1.14184	-0.0877862	down	NM_146124.2	Arhgap1	228359	Mus musculus Rho GTPase activating protein 1 (Arhgap1), mRNA.	GO:0007165|GO:0007264|GO:0043087|GO:0007165|GO:0007264|GO:0043087|GO:0007165|GO:0007264|GO:0043087	GO:0005622|GO:0005622|GO:0005622	GO:0005100|GO:0030675|GO:0005100|GO:0030675|GO:0005100|GO:0030675	chr2	91473033	91473082	GGTCCTGTCAGTCTGTGGCAGGGGACGCTCTTACTGTGAATCTAGTGTTC
1240072	1.06064	-0.0885141	down	NM_011190.2	Psme2									AGTGAAAGCGAAAGCTGGGGCTGCTAGCCCAGGCTCGAGAGCTGCCAAGT
3170592	1.06179	-0.089756	down	NM_198862.2	Nlgn2	216856	Mus musculus neuroligin 2 (Nlgn2), mRNA.	GO:0050808|GO:0007155	GO:0045202|GO:0016020|GO:0016021	GO:0005515	chr11	69636720	69636769	GACCCCACGATACAGCCACGGACTCCAATGCCCGGCCCCTTTCCAAATAA
3440167	1.08706	-0.0900106	down	NM_144866.3	Etf1	225363	Mus musculus eukaryotic translation termination factor 1 (Etf1), mRNA.	GO:0006412|GO:0006415	GO:0005737	GO:0016149|GO:0003747	chr18	35062515	35062564	ACACACATAAGTGAGGGGTGAAACCGTAGCCTGCACTCCCTAGCCTCTGC
1740500	1.22041	-0.0901408	down	NM_172990.1	Pank4	269614	Mus musculus pantothenate kinase 4 (Pank4), mRNA.	GO:0015937		GO:0004594|GO:0005524|GO:0000166|GO:0003674|GO:0016740|GO:0016301	chr4	153824494	153824543	GGTTCCTACCAAGTGAGATACCCACTCTGCCAGACGTGTCTGCATATCCC
50767	2.08195	-0.0908403	down	NM_017383.2	Cntn6									GCCCAGCACCCAGTCCCTGTCAATGGTTGGGGTTTTTTACTGTTTTGCTA
5910408	1.05642	-0.0930481	down	NM_172476.2	Tmc7	209760	Mus musculus transmembrane channel-like gene family 7 (Tmc7), mRNA.		GO:0016021|GO:0016021		chr7	118375785	118375834	TGCGGCTCTCTAACGGGTGTGTGTTAAACTCCTGATTCCGTGTCTTGAAA
620484	2.32902	-0.0949268	down	NM_026543.1	3010026O09Rik	68067	Mus musculus RIKEN cDNA 3010026O09 gene (3010026O09Rik), mRNA.				chr11	50043367	50043416	GGGACCCAGAAGGCTCCACCCTTGCAACTGCACAACCTCTTTACAACCGG
5720360	1.02478	-0.0968189	down	NM_009879.2	Ift81	12589	Mus musculus intraflagellar transport 81 homolog (Chlamydomonas) (Ift81), mRNA.	GO:0030154|GO:0007275|GO:0007283|GO:0030154|GO:0007275|GO:0007283|GO:0030154|GO:0007275|GO:0007283			chr5	123000732	123000781	ATGTGTCCATTAAGAACCACGTAGCTTCTCAAGCTGTGAGGACTGACGGG
1230196	3.43772	-0.0973296	down	NM_001039385.1	Vgf	381677	Mus musculus VGF nerve growth factor inducible (Vgf), mRNA.	GO:0006091|GO:0001541|GO:0019953	GO:0005576	GO:0005184	chr5	137508882	137508931	TGTCAGACTTCCCTGGGGTCTGCAGTCTAGAACACACAAAACTCGCAGGC
520050	1.3415	-0.0985048	down	NM_001001327.1	Vkorc1l1	69568	Mus musculus vitamin K epoxide reductase complex, subunit 1-like 1 (Vkorc1l1), transcript variant 2, mRNA.	GO:0042373	GO:0016020|GO:0016021		chr5	130458232	130458281	GACTGATGGCCAGCGGATCTCCACCCAACCGTCTCAAACACTTCTTTCAT
5670465	1.1749	-0.0986557	down	NM_021495	Pvrl3									GGCTCCGTAATTTCCAGGAGGGAGTGGTATGTCTAACAGCCACTGACGCG
580746	1.02666	-0.0987883	down	NM_011245.1	Rasgrf1									CGTCGCGTGCCTCTGTACTTGTTCTCCAGCGTGTGCTTCCCCGAGAATAT
270653	1.47952	-0.101766	down	NM_133354.1	Sumo2	170930	Mus musculus SMT3 suppressor of mif two 3 homolog 2 (yeast) (Sumo2), mRNA.	GO:0006464|GO:0016925|GO:0006512			chr11	115339845	115346470	TGGGCAGCCAATCAACGAAACAGACACACCTGCACAGTTGGAAATGGAGG
4250370	1.38239	-0.101891	down	NM_134064.1	Rnf44	105239	Mus musculus ring finger protein 44 (Rnf44), mRNA.			GO:0008270|GO:0046872|GO:0005515	chr13	54781052	54781101	TTGGGGGCCCTGTTCCTTGCACATCTTACAGTTACCTCATTTTTCCCATG
1440630	2.17784	-0.10245	down	NM_015732.3	Axin2	12006	Mus musculus axin2 (Axin2), mRNA.	GO:0016055|GO:0007222|GO:0008285|GO:0030111|GO:0045668|GO:0007275|GO:0001756|GO:0007049	GO:0005634|GO:0005622	GO:0004871|GO:0005515	chr11	108811769	108811818	GTGTAGGGCAGAGCGTTGACCCACTGGCTAGTGCTTGACTTGGGAATCAG
1170553	2.87701	-0.103143	down	NM_021431.1	Nudt11									TCCTGAGGGTTCCAAAGAGGTTCTGATATGGCTGGTGGTTGTGTCTCGCT
870706	1.17664	-0.104249	down	NM_025950.1	Cdc37l1	67072	Mus musculus cell division cycle 37 homolog (S. cerevisiae)-like 1 (Cdc37l1), mRNA.	GO:0051301|GO:0051301|GO:0051301|GO:0051301	GO:0005737|GO:0005737|GO:0005737|GO:0005737	GO:0005515|GO:0005515|GO:0005515|GO:0005515	chr19	29083414	29083463	CAGCCGATGGGGCACCTAACCCTGTGGAAATGGACTGGAATTGTTGAATC
3610603	1.0615	-0.1047	down	NM_011931.1	C80879									GGAACACCTTTTTGTCAGATGGGGTGAGAGTCTTTTGAAGAAGTTGCACT
3940687	1.24052	-0.105942	down	NM_008662	Myo6									GTTTTCTTATGGAGGCTGTCTTACTGCTTAGACTTACCCTCTGTTGGTCC
2490594	1.64403	-0.107527	down	NM_172650.2	Kctd3	226823	Mus musculus potassium channel tetramerisation domain containing 3 (Kctd3), mRNA.				chr1	190795003	190795052	AAGTTTACTATGTTGCCAGTGGTTTCACACAAATTCCCTTGTATTTATTT
4210113	1.18063	-0.107541	down	NM_175751.3	Zfp608	269023	Mus musculus zinc finger protein 608 (Zfp608), mRNA. XM_001000874 XM_001000888 XM_001000902 XM_001000914 XM_993937 XM_993952 XM_993993 XM_994038 XM_994057 XM_994076		GO:0005622	GO:0008270|GO:0003674|GO:0003676	chr18	55047908	55047957	ACCAGAGACATCTGCGATCTCTCTCTTACTTGAATAGCCCTGCAGTCTTC
2060082	1.81731	-0.110107	down	NM_148938.2	Slc1a3	20512	Mus musculus solute carrier family 1 (glial high affinity glutamate transporter), member 3 (Slc1a3), mRNA.	GO:0006810	GO:0005887|GO:0043025|GO:0042995	GO:0015293|GO:0017153|GO:0005386	chr15	8584164	8584213	CCCGGGCTCTGCCTATGTGTGTACCCACTGTGGACTGGGAAACTTCACTT
6560592	1.53918	-0.110562	down	XM_358301.1	Crsp3									CCAAGTTTCTACCAACGTAGGTTATGGGAGTTTTGCTTCGCTCTGAGCTC
5130221	1.2405	-0.111409	down	NM_026524.2	Mid1ip1	68041	Mus musculus Mid1 interacting protein 1 (gastrulation specific G12-like (zebrafish)) (Mid1ip1), mRNA.	GO:0007026	GO:0005874|GO:0015630|GO:0005634	GO:0005515	chrX	9876180	9876229	CAGAGGAGGCCTTGGCGTTGCTAGGATTGCGTCAGTTTTCCTGTTTGCAC
2600097	2.10528	-0.111791	down	NM_133688.2	Lyrm5	67636	Mus musculus LYR motif containing 5 (Lyrm5), mRNA.				chr6	145164720	145164769	TTTCTGTCGACCTGTAACCGAGTCCATGTGGCAGTGGACCTAACCCAGGC
3290053	1.18154	-0.112842	down	NM_029148.1	Txndc13	52837	Mus musculus thioredoxin domain containing 13 (Txndc13), mRNA. XM_902134 XM_902137 XM_925631 XM_925632 XM_925633	GO:0006810	GO:0016020|GO:0016021	GO:0009055|GO:0015035	chr2	134420664	134420713	TCGTGTAGACTGTGATGTTCACCTGTGGCTTTGACTCATTTCTAATGTGG
6250092	1.83969	-0.114399	down	NM_016910.2	Ppm1d	53892	Mus musculus protein phosphatase 1D magnesium-dependent, delta isoform (Ppm1d), mRNA.	GO:0000086|GO:0007049|GO:0006470|GO:0000086|GO:0007049|GO:0006470	GO:0008287|GO:0008287	GO:0004724|GO:0016787|GO:0030145|GO:0004722|GO:0046872|GO:0000287|GO:0004721|GO:0003824|GO:0004724|GO:0016787|GO:0030145|GO:0004722|GO:0046872|GO:0000287|GO:0004721|GO:0003824	chr11	85160262	85160311	CCTTGTCCCACTTACACTATGCAGTATCTCCTAACTTCAGTGCACTCTGC
6520730	1.04656	-0.11442	down	NM_021452.1	Kcnmb4	58802	Mus musculus potassium large conductance calcium-activated channel, subfamily M, beta member 4 (Kcnmb4), mRNA.	GO:0006811|GO:0046928|GO:0005513|GO:0006810|GO:0019229|GO:0006813|GO:0001508|GO:0019228|GO:0006811|GO:0046928|GO:0005513|GO:0006810|GO:0019229|GO:0006813|GO:0001508|GO:0019228|GO:0006811|GO:0046928|GO:0005513|GO:0006810|GO:0019229|GO:0006813|GO:0001508|GO:0019228	GO:0005887|GO:0016020|GO:0016021|GO:0008076|GO:0005887|GO:0016020|GO:0016021|GO:0008076|GO:0005887|GO:0016020|GO:0016021|GO:0008076	GO:0005267|GO:0015269|GO:0005216|GO:0005515|GO:0005267|GO:0015269|GO:0005216|GO:0005515|GO:0005267|GO:0015269|GO:0005216|GO:0005515	chr10	115855112	115855161	CGTCGGCAGCAGAAACAGGCACAGTTGGAAGACTGGGGGGACTTAACTGC
290044	1.9611	-0.115645	down	NM_010255.1	Gamt	14431	Mus musculus guanidinoacetate methyltransferase (Gamt), mRNA.	GO:0007283|GO:0040014|GO:0006601		GO:0030731|GO:0008168|GO:0016740	chr10	79720994	79721043	CAAGGAGCCTGTGTCCTCCTCAGTACCTTTGTGGCTGGATTGTGGGCTCC
6100064	1.14256	-0.115804	down	NM_027351.1	Ppil3	70225	Mus musculus peptidylprolyl isomerase (cyclophilin)-like 3 (Ppil3), transcript variant 1, mRNA.	GO:0006457|GO:0006457		GO:0016853|GO:0003755|GO:0016853|GO:0003755	chr1	58375637	58375686	TTAACCAGTTCTCCTTCTCCTGGTGTTTGCAGGAATGGGCTCCATGTAGG
4480333	1.62798	-0.116094	down	NM_008908.1	Ppic	19038	Mus musculus peptidylprolyl isomerase C (Ppic), mRNA.	GO:0006457|GO:0006457		GO:0016853|GO:0003755|GO:0042277|GO:0016853|GO:0003755|GO:0042277	chr18	53531846	53531895	ACACGGTTCCTTGTGATCTCCATTTGGGTGACCCGAGGGTTTGTTTGAGG
3850307	1.02615	-0.118839	down	NM_026614.1	Ndufa5	68202	Mus musculus NADH dehydrogenase (ubiquinone) 1 alpha subcomplex, 5 (Ndufa5), mRNA.	GO:0006118|GO:0006118	GO:0005743|GO:0005739|GO:0005743|GO:0005739	GO:0016651|GO:0016651	chr6	24472771	24477317	CTGGTGGGGTTGGCGGTGTGCGACACTCCACACGAGAGGCTCACAATATT
3360376	1.10168	-0.119043	down	NM_011187.1	Psmb7	19177	Mus musculus proteasome (prosome, macropain) subunit, beta type 7 (Psmb7), mRNA.	GO:0006511|GO:0006511|GO:0006511	GO:0043234|GO:0005829|GO:0005839|GO:0043234|GO:0005829|GO:0005839|GO:0043234|GO:0005829|GO:0005839	GO:0016787|GO:0004298|GO:0008233|GO:0004175|GO:0016787|GO:0004298|GO:0008233|GO:0004175|GO:0016787|GO:0004298|GO:0008233|GO:0004175	chr2	38443604	38443653	GCATACCACCCCTACCCCAACCCCATTCTACCCCAACCAGAAAACATGCC
2940474	1.81825	-0.121049	down	NM_080643	Caskin2									GGGCAGTGAGGTAACAGATCCCCAGGGCCCAGACTCTTACAACTGTACAT
580369	1.02737	-0.121534	down	NM_153163.2	Cadps2			GO:0006810|GO:0015031|GO:0045921|GO:0006887	GO:0045202|GO:0008021|GO:0045211|GO:0016023|GO:0042734|GO:0016020|GO:0031410	GO:0008289|GO:0046872|GO:0005509|GO:0005515	chr6	23212863	23212912	GTACCATGTCGCCAGGTGTGCTTCCAACACAAGTGTAACAGCTTGCCGGC
4830703	1.1542	-0.122346	down	NM_175353	Sec15l1									ACGACAGGGTTCAGGTCAACGCTATTCAGAGAAGATCTCAGTGCTGTGGA
990008	1.07867	-0.122967	down	NM_001045529.1	Morc3	338467	Mus musculus microrchidia 3 (Morc3), mRNA. XM_978468 XM_978538 XM_978584 XM_978615			GO:0005524|GO:0046872|GO:0008270				AGCCTGGAGTTAATCATAAATGGGCCTGGGATCATAGCACCATATGCTGT
5670544	1.03922	-0.12366	down	XM_127279	1110037N09Rik									GCTCCGTGAATCGGATACCGATTTCAGACAGATCATCCTGCGTTCGTCTC
5080139	1.06446	-0.123914	down	NM_025813.1	1200003O06Rik	66868	Mus musculus major facilitator superfamily domain containing 1 (Mfsd1), mRNA.		GO:0016021|GO:0016020		chr3	67691962	67692011	TAGCTCACTTTGATTTGTCAGGAATTTGTGGCATTGTGGGCTTGGGGTGT
150066	1.41043	-0.12429	down	NM_028077.1	1810055G02Rik	72056	Mus musculus RIKEN cDNA 1810055G02 gene (1810055G02Rik), mRNA.				chr19	3717656	3717705	CTTCCAGATCCTTTCGGTGCAATTTCAGAGCTGTGCCAGATGCTAGACAC
7050719	1.20482	-0.124666	down	NM_144519.2	Zfp639	67778	Mus musculus zinc finger protein 639 (Zfp639), mRNA.		GO:0005622|GO:0005634	GO:0003676|GO:0046872|GO:0008270	chr3	32712162	32712211	GTAGTGAGTGCTTGATGAGGTTTGGGAACGAAAGGGACTTACTCGGTCAC
5550608	1.14986	-0.125518	down	NM_025588.2	Sec5l1	66482	Mus musculus exocyst complex component 2 (Exoc2), mRNA.	GO:0006810|GO:0015031|GO:0045921|GO:0006887	GO:0000145		chr13	30906160	30906209	CCTCTGTTGCACTTCACTCTTCAGACTGATCTGTGGATAATGTAGGCTCC
840475	1.24751	-0.126284	down	NM_025816.1	Tax1bp1	52440	Mus musculus Tax1 (human T-cell leukemia virus type I) binding protein 1 (Tax1bp1), mRNA.	GO:0006915|GO:0006916	GO:0005622	GO:0005515|GO:0003676|GO:0008270	chr6	52695981	52696030	CCTCAGCACAATCACACTTACAAGTTTCTGTACACCTTGGCGATTGAGCA
3870349	1.44554	-0.12666	down	NM_019961.2	Pex3	56535	Mus musculus peroxisomal biogenesis factor 3 (Pex3), mRNA.	GO:0007031	GO:0005887|GO:0016020|GO:0005777|GO:0016021|GO:0005779		chr10	13244154	13244203	CACACGTGCCAGAGGGCTTATCACCAAGGAATCAGTGCATTTGAACCCCT
4050360	1.1075	-0.128251	down	NM_177700.3	BC060631	234776	Mus musculus cDNA sequence BC060631 (BC060631), mRNA.		GO:0005622|GO:0005622|GO:0005622	GO:0008270|GO:0003676|GO:0008270|GO:0003676|GO:0008270|GO:0003676	chr8	119484100	119484149	CCGGCTGAAGGAGAAGTGCATGTCTGCTCGTGGCTCTTTGTAAATATAAG
1440040	1.23885	-0.129212	down	NM_001015046.2	Garnl4	380711	Mus musculus GTPase activating RANGAP domain-like 4 (Garnl4), mRNA.				chr11	74197370	74197419	CGGATAGTGCGCTTGGCTGCAAGACTGGAATCAGTTGCCATTGTCTTTGG
1580537	1.13374	-0.129218	down	NM_175246.2	Snip1	76793	Mus musculus Smad nuclear interacting protein 1 (Snip1), mRNA.	GO:0007249|GO:0006355|GO:0007249|GO:0006355	GO:0005634|GO:0005634	GO:0005515|GO:0005515	chr4	124575749	124575798	ATTGGCTGTCTTCGATAAACAGACACTCTGTGCGATGTCTGTGTGACAAG
4890093	1.02448	-0.129397	down	NM_019912.1	Ube2d2	56550	Mus musculus ubiquitin-conjugating enzyme E2D 2 (Ube2d2), mRNA.	GO:0006464|GO:0006464		GO:0016874|GO:0005515|GO:0016874|GO:0005515	chr18	35931268	35931317	CCCAACACTTCACATCTCCCTGCCCTTTCAGCCTTCCTCCTTTTAGCCCC
6280189	1.30895	-0.129507	down	NM_028734.2	Steap2	74051	Mus musculus six transmembrane epithelial antigen of prostate 2 (Steap2), mRNA. XM_900299 XM_905527 XM_919398 XM_919422 XM_919426 XM_919434 XM_919444 XM_979606 XM_979649 XM_979723 XM_979751 XM_979777 XM_979804	GO:0006897|GO:0009725|GO:0006118|GO:0045055|GO:0006893	GO:0005829|GO:0042598|GO:0005769|GO:0030173|GO:0016021|GO:0005886|GO:0030140|GO:0016020	GO:0050660|GO:0005506|GO:0016491|GO:0005215				GTGGGTAGTCCATAGTTGCCTGGAAACCCATAGTAGCACAAAGCCTCCCC
6510184	1.03857	-0.131093	down	NM_145508	Dyrk3									GTCCGAAACCAGTGGTAGTATACCTCTGTGCAGTGTATTGCCAAAGCTGA
4560154	1.08157	-0.131728	down	NM_026616.1	1500026D16Rik									CCCTGCGACGTTCTAGTCAGCCGGCCGGCCCCGGTAGATCGCTTCTTCAC
1300349	1.10613	-0.131873	down	NM_029297.1	Dncl2b	75465	Mus musculus dynein light chain roadblock-type 2 (Dynlrb2), mRNA.	GO:0007018	GO:0030286|GO:0005874|GO:0005868	GO:0003777|GO:0003774|GO:0005515	chr8	119039717	119039766	GTTCTCCTGTTTTGACAATGGAACTGCACTACTTGCTTCCCTAAGTCCCC
2480022	1.37807	-0.133101	down	NM_026928.1	1810014F10Rik									CTATCTGCTGTTCATCTGGTTTCCATTTAAGGCCATAATCCTATCCTGGG
60347	2.34668	-0.133938	down	NM_019510.1	Trpc3	22065	Mus musculus transient receptor potential cation channel, subfamily C, member 3 (Trpc3), mRNA.	GO:0006811|GO:0006810|GO:0006816	GO:0016020	GO:0004872|GO:0005216|GO:0005509|GO:0005262	chr3	36519765	36519814	GTAGGTGCTTGGTGAATGTGAAACCAAATGGCCGTCCAGCCAGTTGCATC
150139	1.99104	-0.134429	down	NM_133231	Rfxap									GGTGCTTTCAGCCTAAGACAGTGCTGGTAATCAGACATTGGGGGCACACC
650020	1.19258	-0.135016	down	NM_133765.2	Fbxo31	76454	Mus musculus F-box protein 31 (Fbxo31), mRNA.			GO:0003674|GO:0003674	chr8	124076023	124076072	ATGCACTTTAGAAATGAACGCACACCTCCTCACTGGGGTCCCGGTCGCCC
3800753	2.33106	-0.137272	down	NM_033134.2	Inpp5e	64436	Mus musculus inositol polyphosphate-5-phosphatase E (Inpp5e), mRNA.	GO:0006629	GO:0000139	GO:0004437|GO:0016787|GO:0004439	chr2	26252642	26252691	ACCCCTTCAGACATAGCCTTGAATGTACAGACACCTAGGGGCATCCACTC
870753	1.92475	-0.137422	down	NM_019665.2	Arl6	56297	Mus musculus ADP-ribosylation factor-like 6 (Arl6), mRNA.	GO:0007046|GO:0006471|GO:0006364|GO:0007264|GO:0007265	GO:0016020|GO:0005737|GO:0005622	GO:0000166|GO:0005525|GO:0005515	chr16	59618643	59621060	AGCCGTGGCATATTTGTGCTAGTGACGCCATCAAAGGAGAAGGCCTGCAG
7650209	1.45257	-0.13812	down	NM_027357.1	Psmd1	70247	Mus musculus proteasome (prosome, macropain) 26S subunit, non-ATPase, 1 (Psmd1), mRNA.		GO:0005829|GO:0043234	GO:0005488	chr1	87968201	87968250	GTGGCAGCACACGGCCCAAAGATTGAAGAGGAAGAGCAAGAGCCAGAGCC
7000646	1.5528	-0.139329	down	NM_026422.1	Mrrf	67871	Mus musculus mitochondrial ribosome recycling factor (Mrrf), mRNA.		GO:0005739|GO:0005739		chr2	36045219	36045268	GTTCCGCTCCTAACTAGCCCTGTTTACTGTGCCATCAGTTGCCCGCTCTG
7160193	2.56745	-0.140157	down	NM_009700	Aqp4									GTGCAGAGCATATGGACACCTCTGTGAGGAAGCTGGCATTGTCCATCGTC
5910554	1.19056	-0.14082	down	XM_133510.4	Mcee									CTCCATCCCAAAGACTGTGGTGGGGTCCTTGTAGAACTGGAGCAAGCATG
3180521	1.06981	-0.140882	down	NM_146142.1	Tdrd7	100121	Mus musculus tudor domain containing 7 (Tdrd7), mRNA.				chr4	46047295	46047344	GCTCTATCTCGTAGACACGTCGCTGCCCGACACTGACACCTGGATTCATG
4010091	2.92748	-0.14103	down	NM_133854.2	Snapap	20615	Mus musculus SNAP-associated protein (Snapap), mRNA.	GO:0016079|GO:0006887	GO:0045202|GO:0005829|GO:0019717	GO:0000149|GO:0005515	chr3	90292440	90292489	GCCAGTGTTAACCATCCTGTTACTCCTATTACTGGGGCTGGGCAGTTTCC
3710671	1.22838	-0.142035	down	XM_134455.1	Scoc									GCCTTGATGAGTGACGTTAGCTATATGGATGTGTAATCCTCACATTGCAG
7200520	1.33066	-0.142529	down	NM_172416.2	Ostm1	14628	Mus musculus osteopetrosis associated transmembrane protein 1 (Ostm1), mRNA.	GO:0030316|GO:0006118	GO:0016021|GO:0016020|GO:0005829	GO:0020037|GO:0009055|GO:0005506	chr10	42421812	42421861	CAGACGACGCTGTGATCCACTAGATGTGCCGGGGTTCATTGTGCTGTCAT
4060398	1.58508	-0.143291	down	NM_013834.1	Sfrp1									TGTGCTGTGGAAGGCAACTCTGTGCATGTGCTGTGGAGGAGATGGGCCTC
6020274	1.00305	-0.144413	down	NM_009154.1	Sema5a									CCCGCTCATCGTCTCTCTGCCAACGTTTTGTGAAAACTAAAAGAATCCTA
3800259	1.51444	-0.144821	down	NM_009206.1	Slc4a1ap	20534	Mus musculus solute carrier family 4 (anion exchanger), member 1, adaptor protein (Slc4a1ap), mRNA.	GO:0006810	GO:0005887|GO:0005622	GO:0005386|GO:0003725	chr5	31856159	31856208	TGGCTACTGATTGGCTCAGAGTCCCAAAGGAAGACCATGTGGACCGCAGG
2690181	1.48783	-0.145026	down	NM_144844.1	Pcca	110821	Mus musculus propionyl-Coenzyme A carboxylase, alpha polypeptide (Pcca), mRNA.		GO:0005739|GO:0005739	GO:0004658|GO:0000166|GO:0004658|GO:0000166	chr14	123288864	123288913	TGCGCAAGCATTTACAGGAGCACTCCTGTGCAGGAGGTTCTACAGCCTCC
1740121	1.64125	-0.145309	down	NM_175138.2	Dnaic1	68922	Mus musculus dynein, axonemal, intermediate chain 1 (Dnaic1), mRNA.				chr4	41826708	41826757	CCAATCCCAGTATTTGCTTTTCTCATTCTGGCTCTTAAGGGCATGCCACC
3520020	1.20249	-0.145356	down	NM_009741.2	Bcl2	12043	Mus musculus B-cell leukemia/lymphoma 2 (Bcl2), transcript variant 1, mRNA.	GO:0042981|GO:0006916|GO:0043066|GO:0001836|GO:0006915|GO:0042981|GO:0006916|GO:0043066|GO:0001836|GO:0006915|GO:0042981|GO:0006916|GO:0043066|GO:0001836|GO:0006915|GO:0042981|GO:0006916|GO:0043066|GO:0001836|GO:0006915|GO:0042981|GO:0006916|GO:0043066|GO:0001836|GO:0006915	GO:0005829|GO:0005783|GO:0005739|GO:0016020|GO:0005634|GO:0016021|GO:0005829|GO:0005783|GO:0005739|GO:0016020|GO:0005634|GO:0016021|GO:0005829|GO:0005783|GO:0005739|GO:0016020|GO:0005634|GO:0016021|GO:0005829|GO:0005783|GO:0005739|GO:0016020|GO:0005634|GO:0016021|GO:0005829|GO:0005783|GO:0005739|GO:0016020|GO:0005634|GO:0016021	GO:0005515|GO:0005515|GO:0005515|GO:0005515|GO:0005515	chr1	108366471	108366520	GGCAGTCCCTTAGCCTTGGCCAGGGAATTATTCAATCCGCTATAGACATC
5080328	1.43126	-0.146086	down	NM_025523.1	Ndufc1	66377	Mus musculus NADH dehydrogenase (ubiquinone) 1, subcomplex unknown, 1 (Ndufc1), mRNA.		GO:0005739|GO:0005739	GO:0016491|GO:0008137|GO:0003954|GO:0016491|GO:0008137|GO:0003954	chr3	51212114	51212163	CACGGTCGAAGTTCTATGTCCGGGAGCCAGTCAATGCCAAACCTAACTGG
4220592	1.15486	-0.146753	down	NM_025510.1	2310004I24Rik	66358	Mus musculus RIKEN cDNA 2310004I24 gene (2310004I24Rik), mRNA.			GO:0016787	chr11	66854546	66854595	GGCTTGGAACTACGTGGATGCTCTGTCAATCATATGGTCTCACAAGTGTG
4070184	1.03012	-0.147151	down	NM_007465.1	Birc2	11797	Mus musculus baculoviral IAP repeat-containing 2 (Birc2), mRNA.	GO:0006916|GO:0042981|GO:0006915	GO:0005622	GO:0008270|GO:0046872|GO:0005515	chr9	7818513	7818562	CAGGACTGTGTCTGTTCCAGAGCAGGAGTTGGGATGCTTGCTGTATGTCC
5550014	1.18854	-0.147181	down	NM_010443.1	Hmox2	15369	Mus musculus heme oxygenase (decycling) 2 (Hmox2), mRNA.	GO:0006788	GO:0005783|GO:0005792	GO:0046872|GO:0016491|GO:0005506|GO:0004392	chr16	4764939	4764988	CACTGGGGAAGGGACCCAATTCTACCTGTTTGAGCATGTGGACAATGCCC
5960348	1.98717	-0.149178	down	NM_024182.2	Riok3									CCCAGTTCCGGGAGTTACATTGGATCCACTAACCAGCTTCACTTTCTGTC
5820240	1.09778	-0.149224	down	NM_010656.1	Sspn									GTGTGCCGCAGATATAGCGGGTTCACCTTTGTATAAGTGTGCCGCAGATA
6290356	1.98208	-0.150733	down	XM_358328.1	D19Wsu12e									CCCCAACCCTGATTTTGCTGTGAAAGAGATTAGACCACAAGCCAGCCTAG
3940438	1.73018	-0.151565	down	NM_198103	Exoc8									ATAAACCGTGCATAAGGCCTCGAGGTGTAAGAAGGCTAACATGTTTCCCC
4150474	1.03783	-0.152271	down	NM_172926.1	Snx14	244962	Mus musculus sorting nexin 14 (Snx14), mRNA.			GO:0005515|GO:0035091|GO:0005515|GO:0035091|GO:0005515|GO:0035091|GO:0005515|GO:0035091	chr9	88178085	88178134	CGGTGAAGAAACCAAGTACGAAAGCATCAGACTCCTGTTTGATGGCCTGC
7040132	1.73736	-0.152719	down	XM_355244.1	1190005F20Rik									GGGGGTTCTTCTCAGGGTTCTGTATGATGGCCCAAGTCTCTGTACCGCTG
2760451	1.53671	-0.154225	down	NM_001025305.1	Tcfap2b	21419	Mus musculus transcription factor AP-2 beta (Tcfap2b), transcript variant 2, mRNA.	GO:0006355|GO:0006350|GO:0006355|GO:0006350	GO:0005634|GO:0005667|GO:0005634|GO:0005667	GO:0003700|GO:0003677|GO:0005515|GO:0003700|GO:0003677|GO:0005515	chr1	19228339	19228388	CCCAGTCAAGAGGTAACAACTGCCTCTTCTCGAGGGCACTCTGGAGGGTA
7400468	1.14665	-0.154309	down	NM_080558	Ssfa2									CCCTCTGCGGTGTAATTGCATTATAGCTATGTGCCTTGTGGTAAGCACTA
10546	1.12475	-0.154574	down	NM_027430.1	2610205H19Rik	70456	Mus musculus brain protein 44 (Brp44), mRNA.		GO:0005739|GO:0005739|GO:0005739	GO:0003674|GO:0003674|GO:0003674	chr1	167317798	167317847	CCAGTCTGTCTTTACATTTGCCTCAAGGGGACTTGCTTGTGGATGGCACC
1450100	1.48715	-0.155607	down	NM_026124.1	1110008F13Rik	67388	Mus musculus RIKEN cDNA 1110008F13 gene (1110008F13Rik), mRNA.				chr2	156563824	156563873	ACTACCTACAAATCGACGAGGAAGAATATGGGGGCACGTGGGAGCTCACC
3780139	1.2572	-0.155792	down	NM_024451.1	Unc84a	77053	Mus musculus unc-84 homolog A (C. elegans) (Unc84a), mRNA.		GO:0016021|GO:0005634|GO:0016020|GO:0005730|GO:0005737|GO:0005622|GO:0016021|GO:0005634|GO:0016020|GO:0005730|GO:0005737|GO:0005622	GO:0008270|GO:0003676|GO:0005515|GO:0008270|GO:0003676|GO:0005515	chr5	139676635	139691142	GCTGCCCTTGGGTTTGCCTCTACACCATTATCAGCCCTTCTCACTGATTC
1300437	1.6478	-0.156121	down	NM_146174.1	BC011487	232748	Mus musculus cDNA sequence BC011487 (BC011487), mRNA.				chr6	42573188	42573237	CGGCTTTCTTCAGCTTTGTGGTCCCTAAGAGGCTACCTATGCCGTACACC
3400440	1.45528	-0.156669	down	NM_176841	A430106J12Rik									CCCACTCTCTGTAATAGTCACTAGCAGGTTGTGTTTATAGCAACCATTGG
2370326	1.10261	-0.157124	down	NM_001008238.2	Bnip2	12175	Mus musculus BCL2/adenovirus E1B interacting protein 1, NIP2 (Bnip2), transcript variant alpha, mRNA.	GO:0006916|GO:0006915	GO:0005737	GO:0005509|GO:0005515	chr9	69851403	69851452	CGTCTTTAACTTGGCCGAGCTGGCAGAGCTTGTTCCCATGGAGTATGTCG
1190377	1.34846	-0.157266	down	NM_145475	Cerk									CCTCCTGGTCTTGCTGGCTTCAAGATTAGAAAGTGGCATATTTGATCTGG
6560056	1.40836	-0.158122	down	XM_355797.1	LOC381795									CCCAGCATTTGGGAGAAACAGGAGGATGGCTGCCAGTTTGAACCTGCCTG
2370577	1.06224	-0.159274	down	NM_023906	Asb3									GTTGCCACTTCCCAGAAGTCTGCAGAACTATTTGCTCTATGAAGAGGTTT
1690121	1.25771	-0.159927	down	NM_133992.1	Usp52	103135	Mus musculus ubiquitin specific peptidase 52 (Usp52), mRNA.	GO:0006511|GO:0006511|GO:0006511	GO:0005622|GO:0005737|GO:0005622|GO:0005737|GO:0005622|GO:0005737	GO:0004197|GO:0008233|GO:0004221|GO:0016787|GO:0000175|GO:0004527|GO:0004518|GO:0004197|GO:0008233|GO:0004221|GO:0016787|GO:0000175|GO:0004527|GO:0004518|GO:0004197|GO:0008233|GO:0004221|GO:0016787|GO:0000175|GO:0004527|GO:0004518	chr10	127723835	127723884	CTGGAAAGCAGCAAAATTGTTGCAAAGGTTCTAGCTGCCAGATTCCCCCT
2000121	1.00402	-0.160036	down	NM_011695.1	Vdac2									CCTTCCCCCAGAAGGTGATCACATCAAAGGATGATGAAGCAAGAGCTGTA
4780554	1.11417	-0.162077	down	NM_017366.1	Acadvl	11370	Mus musculus acyl-Coenzyme A dehydrogenase, very long chain (Acadvl), mRNA.	GO:0006118|GO:0006631|GO:0006629|GO:0008152	GO:0005739	GO:0050660|GO:0016491|GO:0003995	chr11	69826728	69826777	GTGAGGGCTACCCGACGGCACAGCATGAGAAAATGCTCTGTGATAGCTGG
6840537	1.33989	-0.164901	down	NM_013791.1	Mkln1									CTGACCTCAATCCCCTTTTCCTCTTATTTCTGCATTAGGCTAATAAAGTG
6220168	1.47269	-0.165197	down	NM_028812.1	Gtf2e1	74197	Mus musculus general transcription factor II E, polypeptide 1 (alpha subunit) (Gtf2e1), mRNA.	GO:0006367|GO:0006350|GO:0006355	GO:0005673|GO:0005634	GO:0003702|GO:0046872|GO:0008270	chr16	37429278	37429327	GGCTCCTCATCGGTCATTGTCTTAAGAGCACAGGTGCAATTTGATGCGAC
2710142	1.76443	-0.165563	down	NM_175341.3	Mbnl2	105559	Mus musculus muscleblind-like 2 (Mbnl2), transcript variant 1, mRNA.			GO:0008270	chr14	119566618	119566667	TCTCAGTTCAACAGCTCCGGTAGTTAGGGAACTAACTCCACTTGCACAGG
3120608	1.6079	-0.166049	down	NM_026344.2	Dph2	67728	Mus musculus DPH2 homolog (S. cerevisiae) (Dph2), mRNA.			GO:0003674|GO:0003674|GO:0003674	chr4	117387015	117387064	CTACTCCTCATTGAGAGCCTCTGGTCTAAACCTGCACTGTCCAAGACAAT
1410168	1.76402	-0.166269	down	NM_026433.1	1810057C19Rik	67888	Mus musculus transmembrane protein 100 (Tmem100), mRNA.		GO:0016020		chr11	89852221	89852270	CGTTCCACCAAAAGCCTACATTGGCTTGGCATTCCCACGTACCTAAGAAG
870121	1.84477	-0.169289	down	NM_023579.2	Kpnb3									GCTCTGCAGTGCAGCCTTGGAAGTGTGTCTCCTGTCTTGGAAAGCGCAGT
6040008	1.27996	-0.16985	down	NM_011754.1	Zfp27									GTTCACACCTCGGCAGTATGAGAAAGGACCCATTGAGGACACGTCTTATG
6330338	1.04384	-0.170101	down	NM_009785.1	Cacna2d3	12294	Mus musculus calcium channel, voltage-dependent, alpha2/delta subunit 3 (Cacna2d3), mRNA.				chr14	29718464	29718513	AGTCTTCAGGCCCAGGCGGCCTTGCTGCTGCTGCCCCTGGTTTCGAGTCT
2810162	1.97809	-0.170161	down	NM_172291.1	Foxred1	235169	Mus musculus FAD-dependent oxidoreductase domain containing 1 (Foxred1), mRNA.	GO:0006118|GO:0006118|GO:0006118|GO:0006118|GO:0006118		GO:0016491|GO:0016491|GO:0016491|GO:0016491|GO:0016491	chr9	35012125	35012174	CAGGACTGGCCTCCTTCCTGGTGCTGATGCAGAGAAATCTGACCAGAGCC
2940661	1.85088	-0.171728	down	XM_196324.2	Whrn									CCCAGCCTATCCCAGAGGCCTTGCAGGCGACCAGCAATGTCAGTGTATTT
7150768	1.87537	-0.172219	down	NM_026225.1	Cog6	67542	Mus musculus component of oligomeric golgi complex 6 (Cog6), mRNA.	GO:0015031|GO:0006810|GO:0015031|GO:0006810	GO:0016020|GO:0016020		chr3	53070423	53070472	AGGCTGTTGTCCCTTCCTGCTTACTTTCATGCCTGGTGCAGGTTTGTATG
3120091	1.37425	-0.174792	down	NM_010879.2	Nck2	17974	Mus musculus non-catalytic region of tyrosine kinase adaptor protein 2 (Nck2), mRNA.	GO:0007015|GO:0030032|GO:0016477	GO:0012506	GO:0016301	chr1	43627277	43627326	CCTACAATTGAAGAAGGGGTCTTGGGATCCCCTAAACTTGCATACCCGGT
2190523	1.11284	-0.174828	down	NM_026558.2	6720467C03Rik	68099	Mus musculus RIKEN cDNA 6720467C03 gene (6720467C03Rik), mRNA.			GO:0005515|GO:0005515	chr4	12084835	12084884	GAAATGTTATTTCATGGAAAAGCCTTAGAGGTCTTCACTGCTGCCTACCA
2120451	1.52285	-0.174862	down	NM_144826	4732497O03Rik									GCATCACATGCAGGAGGCAACGCCCTTGTCTGCACTGGGGATTACGTACT
2000482	1.09287	-0.175112	down	NM_016798.2	Pdlim3	53318	Mus musculus PDZ and LIM domain 3 (Pdlim3), mRNA.	GO:0007015|GO:0007507|GO:0007015|GO:0007507	GO:0015629|GO:0030018|GO:0015629|GO:0030018	GO:0008092|GO:0005515|GO:0008307|GO:0046872|GO:0008270|GO:0008092|GO:0005515|GO:0008307|GO:0046872|GO:0008270	chr8	47418224	47418273	AACAAACTCCGCAGGTGTCTGTGTCTGTCATTCCTAAAGTGCATGTCAGG
2710242	1.11278	-0.178073	down	NM_025935.1	Tbc1d7	67046	Mus musculus TBC1 domain family, member 7 (Tbc1d7), mRNA.			GO:0005096|GO:0005096|GO:0005096	chr13	43162760	43162809	CACCTGCTCTACCAACTGGTTAGAAACAATAGTCTCACTGTGGTGCTCAA
3390088	1.82505	-0.178204	down	NM_001033140.3	0610010E21Rik	68332	Mus musculus RIKEN cDNA 0610010E21 gene (0610010E21Rik), mRNA.				chr7	31106572	31106621	CCCTGATGAACCGTGAGAAACTTGGCAGTCTGACTCGTTGTGAAGAACCG
2850014	2.07156	-0.178871	down	NM_016688.1	Pdcd7	50996	Mus musculus programmed cell death protein 7 (Pdcd7), mRNA.	GO:0006915|GO:0006355	GO:0005634		chr9	65207009	65207058	GCCAGGATCACTGATGGCTTAGAACTGTTGTCCTGTGGAGAGCTTAGAAA
50703	1.53983	-0.179079	down	NM_013629.1	Phtf1	18685	Mus musculus putative homeodomain transcription factor 1 (Phtf1), mRNA.	GO:0045449|GO:0006355|GO:0006350	GO:0005634|GO:0005667	GO:0030528|GO:0003700|GO:0003677	chr3	103811034	103811083	CATCAGTCTCTCCACTCAGCCCCGTCTAACGAATGGAGCTTCGGCACCTC
7050121	1.56241	-0.179679	down	NM_011826.1	Hax1	23897	Mus musculus HCLS1 associated X-1 (Hax1), mRNA.	GO:0007166	GO:0005783|GO:0005739|GO:0005634	GO:0005515	chr3	90083415	90083464	GAGACTGCGGGAGGGGCAGACACTACGAGACTCAATGCTTAAGTACCCAG
2370131	1.86955	-0.180356	down	NM_133907.1	Ube3c	100763	Mus musculus ubiquitin protein ligase E3C (Ube3c), mRNA.		GO:0005634	GO:0016874	chr5	29900029	29900078	GTCCAGCATCTGTGCCTGGAGGCTCTTTGTGCTGTTGGAGTTAGGTGAAC
3830707	1.07655	-0.180626	down	NM_026476.1	2610101N10Rik	67958	Mus musculus RIKEN cDNA 2610101N10 gene (2610101N10Rik), mRNA.	GO:0006396|GO:0006396		GO:0003723|GO:0003676|GO:0000166|GO:0003723|GO:0003676|GO:0000166	chr9	95361421	95361470	GTGACTTAGACACATAATACAGATGTCTTCCCCCCTTTTGTAGCTTTGAC
150148	1.39394	-0.180679	down	NM_178195.1	Hist1h2bf	319180	Mus musculus histone cluster 1, H2bf (Hist1h2bf), mRNA.	GO:0006334|GO:0007001	GO:0005694|GO:0005634|GO:0000786	GO:0003677	chr13	23665996	23666045	TAAGTCCGCTCCCGCCCCGAAGAAGGGCTCCAAGAAGGCCGTGACCAAGG
4200253	1.58293	-0.180736	down	NM_152816	Dnm1l									CATCCTTATTAGATGACCTTCTGACTGAATCCGAGGACATGGCCCAACGA
1010754	1.10057	-0.180952	down	NM_026195.1	Atic	108147	Mus musculus 5-aminoimidazole-4-carboxamide ribonucleotide formyltransferase/IMP cyclohydrolase (Atic), mRNA.	GO:0006164|GO:0006164|GO:0006164		GO:0003824|GO:0004643|GO:0003937|GO:0016787|GO:0016740|GO:0003824|GO:0004643|GO:0003937|GO:0016787|GO:0016740|GO:0003824|GO:0004643|GO:0003937|GO:0016787|GO:0016740	chr1	71512263	71512312	CCCCTGGGAACTGGGTCCTTAACTAGATCTAAATGCTGGGACTGCTCTTT
360050	1.11146	-0.181026	down	NM_008707.2	Nmt1									GATGGCGTAGGCTGCGTGATGTCACCTTTAGCCATGTTTCTGGTCTCCCT
6270743	2.3382	-0.181547	down	NM_173735	2310044G17Rik									GTTGTCTCTTGTCTGTGCCTCTCCCAGTTGTTTCTGTGAGGGAAAAATGA
5390632	1.20551	-0.181631	down	NM_146260.1	Tmie									TTCTATGGCCAGGACTCTCTGATGATGGCAGCAGTCAGCCATCTGCCTGC
2120601	1.64586	-0.182935	down	NM_172961.2	Abat	268860	Mus musculus 4-aminobutyrate aminotransferase (Abat), mRNA.	GO:0042135|GO:0009448|GO:0042135|GO:0009448|GO:0042135|GO:0009448	GO:0005739|GO:0005739|GO:0005739	GO:0030170|GO:0016740|GO:0042803|GO:0047298|GO:0003867|GO:0008483|GO:0030170|GO:0016740|GO:0042803|GO:0047298|GO:0003867|GO:0008483|GO:0030170|GO:0016740|GO:0042803|GO:0047298|GO:0003867|GO:0008483	chr16	8621256	8621305	GTCTCTAGCCAGGCTTGTCAGTTGTGCAGGAAACAAGGCCTGGTCCTAGC
7610612	1.34836	-0.183367	down	NM_009055.2	Rfx1	19724	Mus musculus regulatory factor X, 1 (influences HLA class II expression) (Rfx1), mRNA.	GO:0006350|GO:0006355|GO:0045449|GO:0006350|GO:0006355|GO:0045449	GO:0005634|GO:0005634	GO:0003677|GO:0030528|GO:0003677|GO:0030528	chr8	86986993	86987042	GGCCTCCCTTCCCAGTGCTCAAAGTATCCACGCGCGTGGTAGTTTAGTGT
2360040	2.06896	-0.183799	down	NM_029823.1	6530401D17Rik	76976	Mus musculus RIKEN cDNA 2900062L11 gene (2900062L11Rik), mRNA.				chrX	131341357	131341406	CCTTGTAGGTCCACATTGAATGCCGTTTTCTTATATCTTCTAGGGTGTGT
7550376	1.21857	-0.184263	down	NM_013881.3	Ulk2	29869	Mus musculus Unc-51 like kinase 2 (C. elegans) (Ulk2), mRNA.	GO:0006468|GO:0006468		GO:0016301|GO:0005524|GO:0016740|GO:0004674|GO:0000166|GO:0004672|GO:0016301|GO:0005524|GO:0016740|GO:0004674|GO:0000166|GO:0004672	chr11	61668057	61668106	GCTTGGAGAGGGTAAGGTTGGTGTGAAGACAGGAAGTAGGCAAGTGTTGA
2970703	1.5809	-0.184297	down	NM_001039543.1	Mlf1	17349	Mus musculus myeloid leukemia factor 1 (Mlf1), transcript variant 1, mRNA.	GO:0030154|GO:0007275|GO:0030097	GO:0005634|GO:0005813|GO:0005737	GO:0005515	chr3	67201763	67201812	GACGGTCAGGAAACACTGGAATGCGAAGTGTGGGTCATGAGCATCCAGGG
3870047	1.17937	-0.18591	down	NM_007801.1	Ctsh	13036	Mus musculus cathepsin H (Ctsh), mRNA.		GO:0005764	GO:0008234|GO:0016787|GO:0008233|GO:0004215|GO:0004197	chr9	89970628	89970677	GCAGACCAAGGGAGGAACTGGTCCTTCGATGAGAATGCCACCCTGGAGAA
7000343	1.34258	-0.186873	down	NM_029789.1	Lass2	76893	Mus musculus longevity assurance homolog 2 (S. cerevisiae) (Lass2), mRNA.	GO:0045449|GO:0008610|GO:0045449|GO:0008610|GO:0045449|GO:0008610	GO:0016020|GO:0005783|GO:0016020|GO:0005783|GO:0016020|GO:0005783	GO:0043565|GO:0003677|GO:0043565|GO:0003677|GO:0043565|GO:0003677	chr3	95127068	95127117	CTTCAAGCCAGGGTTGTGCCTTACTGTCCCTTTTCTGGGCCTCATTCTGC
6330482	2.4135	-0.187793	down	NM_016847.2	Avpr1a	54140	Mus musculus arginine vasopressin receptor 1A (Avpr1a), mRNA.	GO:0007186|GO:0007165|GO:0007186|GO:0007165	GO:0016021|GO:0016020|GO:0016021|GO:0016020	GO:0004872|GO:0004871|GO:0001584|GO:0004930|GO:0004872|GO:0004871|GO:0001584|GO:0004930	chr10	121890387	121890436	ATTTAAAGCCTTGGTTTCTTGGCTGTACAATGGGCTTGGTAACACTCACC
940072	1.81149	-0.188275	down	NM_019543.2	Dscr5	56176	Mus musculus phosphatidylinositol glycan anchor biosynthesis, class P (Pigp), mRNA.	GO:0006506|GO:0006506	GO:0016020|GO:0016020	GO:0016757|GO:0016740|GO:0017176|GO:0016757|GO:0016740|GO:0017176	chr16	94586314	94586363	GCAGAGGAAAAACTACCAAGAGGATGCCATCCCAGCATTGAGAGATGTCC
4150296	1.64856	-0.188372	down	NM_138668.1	1810047C23Rik	192169	Mus musculus RIKEN cDNA 1810047C23 gene (1810047C23Rik), mRNA.				chr8	47077506	47077555	TGGATCACGGCAGTGGATTGGGTCTATTGAAGTACAGATGGTACTAAACC
7400187	1.30441	-0.18978	down	NM_029891.1	9430034D17Rik									GAACTGTTTGTTCTTGGTGCCTTGCAGAGAGACTCAGAGCAACTCTCCAT
2230221	1.49511	-0.190641	down	NM_026352.2	Ppid									TGTGTTTCCCTTGATCTCTGTCATTGTTTACATAGCAGTGCTGACACAGG
2850520	1.75106	-0.190812	down	XM_356571.1	Pfn4									ATACCCTGCTGGGGACGAAACACGTGGACAGCGCAGCCCTCATCAAACTC
5490204	1.23252	-0.191479	down	NM_198102.2	Tra2a	101214	Mus musculus transformer 2 alpha homolog (Drosophila) (Tra2a), mRNA.	GO:0006397|GO:0000398	GO:0005634	GO:0003723|GO:0000166|GO:0003676	chr6	49194464	49194513	GGGAGCCCGGGTTCTGCTTTGTGGTTCTTCTTTGCCTTTACAGAGGATTG
6840670	3.31377	-0.191941	down	NM_010887.1	Ndufs4	17993	Mus musculus NADH dehydrogenase (ubiquinone) Fe-S protein 4 (Ndufs4), mRNA.	GO:0006118|GO:0006118|GO:0006118|GO:0006118	GO:0005739|GO:0005747|GO:0005739|GO:0005747|GO:0005739|GO:0005747|GO:0005739|GO:0005747	GO:0016491|GO:0016651|GO:0008137|GO:0003954|GO:0016491|GO:0016651|GO:0008137|GO:0003954|GO:0016491|GO:0016651|GO:0008137|GO:0003954|GO:0016491|GO:0016651|GO:0008137|GO:0003954	chr13	115107143	115107192	CCAGAAAGGTCAGAATCTTTGTTCCTGCTCGCAATAACATGCAGTCTGGA
3130301	1.03581	-0.19263	down	NM_153405.2	Drbp1	241490	Mus musculus RNA binding motif protein 45 (Rbm45), mRNA.	GO:0030154|GO:0007275	GO:0005634|GO:0005737	GO:0003723|GO:0000166	chr2	76217114	76218446	AGTATGCCGATAGAAAGAGCGCCAATGAGGCCATCACAACTCTGCACGGG
6450050	1.09804	-0.193283	down	NM_010175.2	Fadd	14082	Mus musculus Fas (TNFRSF6)-associated via death domain (Fadd), mRNA.	GO:0007165|GO:0006915|GO:0042981|GO:0008632|GO:0007165|GO:0006915|GO:0042981|GO:0008632|GO:0007165|GO:0006915|GO:0042981|GO:0008632|GO:0007165|GO:0006915|GO:0042981|GO:0008632		GO:0005515|GO:0005515|GO:0005515|GO:0005515	chr7	144389160	144389209	CAGGCTGACTGAGGTGTGCTTACAGCCCTGGGTGCTAGTTGTGAATGGAG
6860400	1.10838	-0.195676	down	NM_025932.1	Syap1	67043	Mus musculus synapse associated protein 1 (Syap1), mRNA.		GO:0005634|GO:0005634		chrX	159295242	159295291	GCTGAAACACTTTCTGTGCAGGACTAGGGAGGGATGTGGTGAACACTTGT
3780112	1.22337	-0.196053	down	NM_173784.3	Ubtd2	327900	Mus musculus ubiquitin domain containing 2 (Ubtd2), mRNA.	GO:0006464|GO:0006464|GO:0006464|GO:0006464			chr11	32418414	32418463	AGGTCTTGTTTCTTGAGGGTTTGTCCTAAGAGATTTGTGGGGTCTTTTGG
5260253	1.46921	-0.196069	down	NM_007387.1	Acp2	11432	Mus musculus acid phosphatase 2, lysosomal (Acp2), mRNA.	GO:0001501|GO:0007040	GO:0005764	GO:0016787|GO:0003993	chr2	91052192	91052241	ATGACACCTTCTGTTGCTGGTCTGTCTCAGAGGTTGGGGCTGTCTTGGGG
5550343	1.07165	-0.196366	down	NM_010465.1	Hoxc6									CCCTACGTGTTATCCTCCTGTATAAATCCGACCTCTGGATCCGTTCTCGA
1980528	1.09303	-0.196641	down	NM_026175	Sf3a1									CCCAGGGTTGTCCCACAGGACAGTTTCACACTATCGAGTGATGCTTAGTT
4570307	1.48638	-0.196784	down	NM_173746.2	C130086A10	208820	Mus musculus predicted gene, OTTMUSG00000004461 (OTTMUSG00000004461), mRNA.				chr4	12908264	12908313	CATATGTCCCTAAAGTGGAGTTCCTCGTCTCCTGGGCTGCCTGAACTGGT
620092	1.02508	-0.196892	down	NM_008316.2	Hus1	15574	Mus musculus Hus1 homolog (S. pombe) (Hus1), mRNA.	GO:0008156|GO:0006468|GO:0006974|GO:0006281|GO:0031575|GO:0009790|GO:0009411|GO:0000077|GO:0000724|GO:0008156|GO:0006468|GO:0006974|GO:0006281|GO:0031575|GO:0009790|GO:0009411|GO:0000077|GO:0000724|GO:0008156|GO:0006468|GO:0006974|GO:0006281|GO:0031575|GO:0009790|GO:0009411|GO:0000077|GO:0000724	GO:0005634|GO:0005634|GO:0005634	GO:0005515|GO:0004674|GO:0005515|GO:0004674|GO:0005515|GO:0004674	chr11	8893518	8893567	CATTGATGGTAGGAGGGGTGTTAGTACCAATGTCCTGAAGGTCACTTGGC
5960630	1.00538	-0.196897	down	NM_008151.2	Gpr12			GO:0006874|GO:0007186|GO:0007165	GO:0016020	GO:0001619|GO:0016526|GO:0004872|GO:0004871|GO:0001584|GO:0004930	chr5	147394027	147394076	CTCTGTGTTACAGTTTGGTATGCATGGTTACCTGTGGTAGTCAGATCACT
650110	1.11861	-0.197875	down	NM_029850	Bcl7a									GACGGTGTCGTGGTTTGGAATGTTAATTATCGCAGAGGACCTGGTAGAGG
7570554	1.24766	-0.197884	down	NM_024242.2	Riok1	71340	Mus musculus RIO kinase 1 (yeast) (Riok1), mRNA.			GO:0016301|GO:0005524|GO:0004674|GO:0016301|GO:0005524|GO:0004674|GO:0016301|GO:0005524|GO:0004674	chr13	38152804	38152853	CTCACTGTCAGAGGAGGCTGGGGTGTGGTCATGTGATTGTTTCAAAAGCC
1990735	1.39077	-0.198908	down	NM_027432.3	Wdr77	70465	Mus musculus WD repeat domain 77 (Wdr77), mRNA.				chr3	105772130	105772179	GTGGCTCACTGTCATGGCTTCAAAAATACCCAGTGAGGGCCAGGAGATTG
6550324	1.43464	-0.199899	down	NM_033149.2	B3galt5	93961	Mus musculus UDP-Gal:betaGlcNAc beta 1,3-galactosyltransferase, polypeptide 5 (B3galt5), mRNA.	GO:0006486	GO:0016020|GO:0016021	GO:0016757|GO:0016740|GO:0008378	chr16	96541158	96541207	GGGGAGCCCAGACGCTGCTTACATTCTGCTTCAGGGAAATATCAGAGGAG
620747	1.25067	-0.200385	down	NM_146066.1	Gspt1	14852	Mus musculus G1 to S phase transition 1 (Gspt1), mRNA.	GO:0000082|GO:0000184	GO:0005622	GO:0003924|GO:0000166|GO:0003747|GO:0005515	chr16	11220678	11220727	CCCAAGATTTTGCCCCCCTTTCAAACTTCGCTTCCTTGGACAGATTTGGC
450309	2.26749	-0.203103	down	NM_173413.2	Rab8b	235442	Mus musculus RAB8B, member RAS oncogene family (Rab8b), mRNA.	GO:0006355|GO:0006810|GO:0006355|GO:0006810	GO:0016020|GO:0005622|GO:0016020|GO:0005622	GO:0005524|GO:0008134|GO:0000166|GO:0005524|GO:0008134|GO:0000166	chr9	66691606	66691655	GTGGCTTACTGTGGGAAGCTCCTGTGGATAGTATGGACCTGCCATGTGGC
6560484	1.08629	-0.20315	down	NM_019774.2	Akap8	56399	Mus musculus A kinase (PRKA) anchor protein 8 (Akap8), mRNA.	GO:0007076	GO:0000790|GO:0005622|GO:0005634|GO:0000793	GO:0003682|GO:0046872|GO:0008270|GO:0016301	chr17	32035317	32035366	TCAGCACTCTGTGAAGGAGCATTACTAGGGGGTAGGAGATGCACTTTGGG
4540538	1.11595	-0.204981	down	NM_026933.1	1810015M01Rik	69076	Mus musculus TP53 regulated inhibitor of apoptosis 1 (Triap1), mRNA.	GO:0006915|GO:0006977|GO:0006916	GO:0005739	GO:0043027	chr5	115604177	115604226	GATTGTAGTTTTATAATAACACTTCCAACTGCTGGTGGCCTGGGTTATGG
5420309	1.16443	-0.206621	down	NM_025817.3	1200009O22Rik	66873	Mus musculus RIKEN cDNA 1200009O22 gene (1200009O22Rik), mRNA.			GO:0016740	chr6	53765564	53765613	TCTGCCTTGCCCAACTGTAGACTGTCACCAAAACCCTTTAATGCCTGGAC
4210719	1.16813	-0.208309	down	NM_177242.3	9130017A15Rik									CTGTTGAGACTATCATCGTGCGTCCTACCAGAGGCAATGACCCGAATCGA
3850138	1.1311	-0.208702	down	NM_016810.2	Gosr1									GTGGCAGATGCGGCAGAGGAAACAAACCTACCCAAATGACGGATTGTGCA
50259	1.3539	-0.209643	down	NM_012003.1	Cops7a	26894	Mus musculus COP9 (constitutive photomorphogenic) homolog, subunit 7a (Arabidopsis thaliana) (Cops7a), mRNA.		GO:0005634|GO:0008180|GO:0005634|GO:0008180|GO:0005634|GO:0008180	GO:0003674|GO:0003674|GO:0003674	chr6	124909117	124909166	CATTCCAGCCTTAGAGTTCTGGAGCCAGTCTGCTACCCTGGGAGTCGCTG
4610167	1.90268	-0.209696	down	NM_018854.3	Ift20	55978	Mus musculus intraflagellar transport 20 homolog (Chlamydomonas) (Ift20), mRNA.		GO:0005814|GO:0005814|GO:0005814		chr11	78356182	78356231	GTGGTCTAATTGAGCTTGTTGATCAGCTTGCCAAAGAAGCAGAGAACGAG
6280243	2.32355	-0.210019	down	NM_199056.1	1810043M15Rik	75678	Mus musculus inositol 1,3,4,5,6-pentakisphosphate 2-kinase (Ippk), mRNA.	GO:0046853	GO:0005622|GO:0005634	GO:0035299|GO:0005524|GO:0000166|GO:0016740|GO:0016301	chr13	49474635	49474684	CTCCTAGCTGGCACTGAGAATTCTACGGGGTCACCAGAAGTGTGCCTGGC
4050274	1.07471	-0.210083	down	NM_010754.2	Smad2	17126	Mus musculus MAD homolog 2 (Drosophila) (Smad2), mRNA.	GO:0051098|GO:0001707|GO:0007242|GO:0006350|GO:0045893|GO:0045944|GO:0009952|GO:0007179|GO:0006355|GO:0007183|GO:0045165|GO:0048340|GO:0007182	GO:0005622|GO:0005634|GO:0005667	GO:0005515|GO:0008134|GO:0003690|GO:0016563	chr18	76430841	76430890	GCACTGCTGGCTTCTGGGTTAGTTGTTTCTGAGTCCAGGAAAGGTTTGTG
6550754	1.1947	-0.21287	down	NM_021420.2	Stk4	58231	Mus musculus serine/threonine kinase 4 (Stk4), mRNA.	GO:0006915|GO:0006468	GO:0005737|GO:0005634	GO:0000166|GO:0042803|GO:0016740|GO:0016301|GO:0005515|GO:0004674|GO:0000287|GO:0005524|GO:0046872	chr2	163846602	163846651	GGAATCCGTGTTCTTTGTGTCTCTTCCACCAGCCTGCACTCAGACCAACT
3130484	1.65786	-0.214551	down	NM_025894.1	Psmd12	66997	Mus musculus proteasome (prosome, macropain) 26S subunit, non-ATPase, 12 (Psmd12), mRNA.		GO:0005829|GO:0043234|GO:0005829|GO:0043234		chr11	107310809	107310858	CCTCAGAGACCCCGGCGACTGACGTTTTCAGCTCTACAGAAGAAGGGGAA
1980221	1.8669	-0.214664	down	NM_025337.2	Akr7a5	110198	Mus musculus aldo-keto reductase family 7, member A5 (aflatoxin aldehyde reductase) (Akr7a5), mRNA.		GO:0005739|GO:0005739|GO:0005739	GO:0004033|GO:0004033|GO:0004033	chr4	138872652	138872701	TGGAGGCCGAGCTCCTCCCCTGCCTCAGACACTTCGGACTGAGGTTCTAC
4070201	1.11004	-0.216215	down	NM_013703.1	Vldlr	22359	Mus musculus very low density lipoprotein receptor (Vldlr), mRNA.	GO:0006897|GO:0006810|GO:0008203|GO:0006869|GO:0006629|GO:0008202|GO:0045860|GO:0006897|GO:0006810|GO:0008203|GO:0006869|GO:0006629|GO:0008202|GO:0045860|GO:0006897|GO:0006810|GO:0008203|GO:0006869|GO:0006629|GO:0008202|GO:0045860|GO:0006897|GO:0006810|GO:0008203|GO:0006869|GO:0006629|GO:0008202|GO:0045860|GO:0006897|GO:0006810|GO:0008203|GO:0006869|GO:0006629|GO:0008202|GO:0045860	GO:0005905|GO:0005624|GO:0016020|GO:0005905|GO:0005624|GO:0016020|GO:0005905|GO:0005624|GO:0016020|GO:0005905|GO:0005624|GO:0016020|GO:0005905|GO:0005624|GO:0016020	GO:0004872|GO:0005319|GO:0005509|GO:0004872|GO:0005319|GO:0005509|GO:0004872|GO:0005319|GO:0005509|GO:0004872|GO:0005319|GO:0005509|GO:0004872|GO:0005319|GO:0005509	chr19	27291926	27291975	CCAAGTATCTGTAACCCTTGAGCCCCTAGACAGTATTGCCATCTCTGGCC
510692	2.18728	-0.216928	down	NM_013881.3	Ulk2	29869	Mus musculus Unc-51 like kinase 2 (C. elegans) (Ulk2), mRNA.	GO:0006468|GO:0006468		GO:0016301|GO:0005524|GO:0016740|GO:0004674|GO:0000166|GO:0004672|GO:0016301|GO:0005524|GO:0016740|GO:0004674|GO:0000166|GO:0004672	chr11	61668062	61668111	GCGTTCATGTGAACCTTTGCATTTTTCTCACCTGTTATCTTCACCAACAG
7210722	1.60495	-0.218387	down	NM_138594.2	D6Wsu163e	28040	Mus musculus DNA segment, Chr 6, Wayne State University 163, expressed (D6Wsu163e), mRNA.				chr6	126940969	126941018	CACGTCACAGACCAGAAGCCAGCTCCCAACTGAAGCATTTACTCAGTCCC
1770468	1.17446	-0.219061	down	NM_007421.1	Adssl1	11565	Mus musculus adenylosuccinate synthetase like 1 (Adssl1), mRNA.	GO:0006164|GO:0006163|GO:0006164|GO:0006163|GO:0006164|GO:0006163		GO:0016874|GO:0000166|GO:0046872|GO:0000287|GO:0005525|GO:0004019|GO:0005515|GO:0016874|GO:0000166|GO:0046872|GO:0000287|GO:0005525|GO:0004019|GO:0005515|GO:0016874|GO:0000166|GO:0046872|GO:0000287|GO:0005525|GO:0004019|GO:0005515	chr12	113879469	113879518	CAGAGGCCTTCACTGACTGATTGTCACATGGTATGTGTTCAGTTGGAGCC
6900470	2.09071	-0.220563	down	NM_025606.2	Mrpl16									GGAAATTCCTGAGCCCATATGACTTGACGCAGAAAGGGCGATACTGGGGC
1230315	1.11477	-0.221512	down	NM_010830.1	Msh6	17688	Mus musculus mutS homolog 6 (E. coli) (Msh6), mRNA.	GO:0009411|GO:0008340|GO:0006259|GO:0008629|GO:0006281|GO:0006298|GO:0006974|GO:0045910|GO:0009411|GO:0008340|GO:0006259|GO:0008629|GO:0006281|GO:0006298|GO:0006974|GO:0045910		GO:0000166|GO:0003677|GO:0005524|GO:0003684|GO:0000166|GO:0003677|GO:0005524|GO:0003684	chr17	88390100	88390149	GGTGAAGCTATCCATAGGCTGCTGGCCTTGATTAACGGATTGTAGACTAC
4780524	1.11231	-0.221712	down	NM_009065	Rit2									GAATCTTCTTAGAATTGCTTCACCTGCATAGTAGCCATCTGTCTGCAGCG
3800333	2.60653	-0.222913	down	NM_009207.1	Slc4a2	20535	Mus musculus solute carrier family 4 (anion exchanger), member 2 (Slc4a2), mRNA.	GO:0006810|GO:0006820|GO:0006811	GO:0016020|GO:0005887	GO:0015380|GO:0005452|GO:0005386|GO:0015297	chr5	23950953	23951002	TTAAGTGAATAATTTAAAGCCCCCTTCTCCCTATCCTGCAGTAAAGTGCT
3840519	1.23322	-0.224971	down	NM_028754.1	0610037L13Rik									AAATCGCACTGCAGCTCAAAGCCACGCTGGAGAACGTCACGAACCTTCGG
4810487	1.19306	-0.225216	down	NM_130796.1	Snag1									CACCGGCTCGTGGGACTTGACGTGAATTCTGTGGGTTAATGCACCAGGCT
7150608	1.03734	-0.225295	down	NM_026487.2	Atad1									CTTCTTTTTTCAAACCTCCAGTAGCCAGACTTCTGATTCAGGCACCTTGA
4150397	1.02324	-0.225712	down	NM_010438	Hk1									CATCCACACTTCTCCAGAATCATGCACCAAACAGTGAAGGAACTGTCACC
2100278	1.18013	-0.226625	down	NM_152804.1	Plk2	20620	Mus musculus polo-like kinase 2 (Drosophila) (Plk2), mRNA.	GO:0000278|GO:0006468		GO:0016301|GO:0005524|GO:0016740|GO:0004674|GO:0000166|GO:0005515|GO:0004672	chr13	111190806	111190855	GGTTGCTCCCTTGCTGTTTAAAGGCTACAATCAGAGCAGCTTTTGGCTGC
5340768	1.09288	-0.226642	down	NM_178399.2	3110035E14Rik	76982	Mus musculus RIKEN cDNA 3110035E14 gene (3110035E14Rik), mRNA.				chr1	9611821	9611870	CTCCGCAGGTGTTGGCACAAGCACGAGTTTGAACTGTTTGGGTATCAGGC
7650373	1.05964	-0.227997	down	NM_024465	6330583M11Rik									CCTAGAAAGAGGACTCAGACACAGCGGGCAGAGGCTCCTGATGGACCTGT
1240095	1.41095	-0.228766	down	NM_029394.2	Snx24	69226	Mus musculus sorting nexing 24 (Snx24), mRNA.	GO:0007242|GO:0015031|GO:0006810		GO:0005515|GO:0035091	chr18	53515958	53516007	GGGGTAGAGTGCGTATGTCCTACCTGTGTGTAAATGCTGATGAACAGCCT
1660156	2.56652	-0.228914	down	NM_026164	1200006O19Rik									GGGGGATGTTACACTTCAGCCTTTGCTTTTACTCGTTTCAATCATGTGGA
670608	1.2119	-0.228975	down	NM_130450.1	Elovl6									GTGGCACTTCAGACTTTTGTTCTCCTGGTTGATCAAGGTGTTGCCTGGTG
6100215	1.64821	-0.229388	down	NM_025515.1	2310015N07Rik	66365	Mus musculus coiled-coil domain containing 90B (Ccdc90b), mRNA.				chr7	92457192	92457241	GAAAAGCTGTCACTCAAACCTGGCTTGATATAGAAGTCCTTATCCTCTGA
6940088	1.68247	-0.230983	down	NM_008179	Gspt2									TGTCACTCCTGAATGCATACTCCAGTTTCCTCCCTCTATAGCACTCTGCT
450180	1.15518	-0.231972	down	NM_198607.1	4930572J05Rik	223626	Mus musculus RIKEN cDNA 4930572J05 gene (4930572J05Rik), mRNA.				chr15	74554714	74554763	CACGCTGCTATGCTTGCCTTAGTGCTGTCAAGGGGAAAGCTGCAACCCGT
150746	1.93516	-0.232258	down	NM_019568.1	Cxcl14									CACTGTTCTCTGAGTTAGGATGTTAGGACGATCCTGCGCCCTGCCCTCTC
650603	1.18858	-0.233161	down	XM_128971.2	6330403N15Rik									GAGCTGTTTCCAAAATCGGATTCTCAGCTGTCACTGTTTCTTCCAAAAGT
6350632	2.22826	-0.233466	down	NM_028493.1	Rhobtb3	73296	Mus musculus Rho-related BTB domain containing 3 (Rhobtb3), mRNA.			GO:0005515	chr13	76335814	76335863	GGCATGGTAGCTGAAGCCCACTCCTGTGCAAGCCATACTGGAACTTCATA
3390167	1.1491	-0.234768	down	NM_198176.1	C78212	380601	Mus musculus FAST kinase domains 5 (Fastkd5), mRNA.			GO:0016301	chr2	130439656	130439705	AGGTGGGTAATAACCGTCTGTTGAGTAGCCATGGGTGCAGTGCCTGTAGC
6620376	1.85216	-0.235053	down	NM_009987.2	Cx3cr1									ACGGCGGCATGTCTGATATCTCCTTGGCAGTCTGTATGTTTGTGTCGAGG
6590451	1.2082	-0.235403	down	NM_172274.1	5730509K17Rik	231214	Mus musculus RIKEN cDNA 5730509K17 gene (5730509K17Rik), mRNA.				chr5	44132053	44132102	CGTTTTGTCTGTTTGGATCTATGTTGCTTCTCTTGTACGGAACAGGTAAT
3830762	1.17722	-0.239513	down	NM_172698.2	4732418C07Rik	230648	Mus musculus RIKEN cDNA 4732418C07 gene (4732418C07Rik), mRNA.				chr4	115449655	115449704	GGTCCCTTCTCTCATATTCAAGCCAGAACACATTTGGGTATTCCTGAGAC
5290053	1.06832	-0.240989	down	NM_025392.1	Bccip	66165	Mus musculus BRCA2 and CDKN1A interacting protein (Bccip), mRNA.	GO:0007049|GO:0006974|GO:0006281	GO:0005634	GO:0019207	chr7	133559111	133559160	GATGGTCCTTCGATGATGTTCCGATGACGCCTTTGCGGACTGTGATGGTA
3170131	1.01163	-0.242253	down	NM_182994.1	2810410P22Rik									GGTAAAGACAGGGTTTCCTTACTTAACGGATTTGAGCGCTTCTGTTCTCC
5340707	1.41267	-0.243205	down	NM_054084.1	Calcb	116903	Mus musculus calcitonin-related polypeptide, beta (Calcb), mRNA.				chr7	121866501	121866550	GCTTGCATCCTGATAGATAATGAGGGAAACCACCGTTGTTACTTGAGAGG
7400356	1.50921	-0.243341	down	NM_010267.2	Gdap1	14545	Mus musculus ganglioside-induced differentiation-associated-protein 1 (Gdap1), mRNA.			GO:0016740|GO:0016740|GO:0016740	chr1	17154193	17154242	GGTACTGCCATTATATGCCTTTTGATTCTCAAGACTGGTGAACTGCTTGC
5050100	1.02434	-0.245245	down	NM_026637.2	A030007L17Rik	68252	Mus musculus RIKEN cDNA A030007L17 gene (A030007L17Rik), mRNA.				chr6	54919021	54919070	GCTACCATTTTTCAAAGTCCTGGCGACGAAGTGTGGGGAGTGGTATGGAG
6450056	1.40425	-0.245335	down	NM_009270.2	Sqle									CTGTATTTTAAACTTGGTGGAGAGTGTGTGACCGGTCCTGTTGGGTTGCT
5550491	1.46137	-0.249857	down	NM_012031.1	Spag1	26942	Mus musculus sperm associated antigen 1 (Spag1), mRNA.	GO:0007338|GO:0007338		GO:0000166|GO:0005525|GO:0016787|GO:0005488|GO:0000166|GO:0005525|GO:0016787|GO:0005488	chr15	36179440	36179489	CCGACGGTTTGACGGCAGAGGATGTACAGGCCCTAAGAAGGCAGTATGAG
6200348	1.09708	-0.250159	down	NM_172710.1	2310045A20Rik									CTAGGAAATCTTTACCGTTTAAGTGTAGTCTGCTTCCCCATGAGTCACCA
2480180	1.3896	-0.251778	down	NM_025483.2	2810413I22Rik									GGTTGTCAGTCAGCCTCCGCGTCCTCGGCTTCTGCAGATCTTGACTCTCT
3120767	1.3402	-0.253346	down	NM_026465.1	2010316F05Rik	67939	Mus musculus RIKEN cDNA 2010316F05 gene (2010316F05Rik), mRNA.				chr11	29413401	29413450	GGCTGTGCCACACCTTTGTCACTCTTCTGCGATGATGGAGATGTTAAATT
4920561	1.28776	-0.254136	down	NM_146188.1	Kctd15	233107	Mus musculus potassium channel tetramerisation domain containing 15 (Kctd15), mRNA.	GO:0006813	GO:0008076|GO:0016020	GO:0005515|GO:0005249	chr7	35424397	35424446	ACCCTCCACCCTAGCGCCAGTTTCCCCATTCATATGCACACCAAGTGTTA
1510270	1.08161	-0.254411	down	NM_031998.2	Tsga14	83922	Mus musculus testis specific gene A14 (Tsga14), mRNA.	GO:0008272		GO:0004792	chr6	30630190	30643681	CTGGTTTGCCAGTTTAACATCAGCCAGTCAGGAGGTAGACCTCTACACCC
430215	1.33703	-0.256248	down	NM_019734.1	Asah1	11886	Mus musculus N-acylsphingosine amidohydrolase 1 (Asah1), mRNA.		GO:0005764|GO:0005764|GO:0005764	GO:0016787|GO:0017040|GO:0016787|GO:0017040|GO:0016787|GO:0017040	chr8	42426291	42426340	CTCTTTTTCCTAGTTATTCTGCCTGCCAGTAACCCCAGGAAGAGTCTAGC
6020440	1.04189	-0.256394	down	NM_181399.2	Usp6nl									CCCAACTCCTGACAGAATAACCAGGCTCTTGATTTAGATCATGTGGAAGG
1510020	1.26293	-0.256829	down	NM_016846.2	Rgl1									TTGTCTGTAATAACAGTTTCATTCTGTGCTTCCGATCTGCGCTATGCTGG
5130255	1.23976	-0.257538	down	NM_176836.2	2810485I05Rik									CCAGAGGTACTATGGTGTGCTGTATTGTGCTTTTAGCCTGTTTGCTGCAG
5420142	1.30755	-0.258418	down	NM_206534.1	Churc1	211151	Mus musculus churchill domain containing 1 (Churc1), mRNA. XM_989232	GO:0007498|GO:0045944|GO:0006350|GO:0045941|GO:0006355|GO:0007275	GO:0005634	GO:0016563|GO:0003677|GO:0008270	chr12	77866624	77874292	GGGGCACCACCTGTCTGGAGAATGGATCGTTCTTACTGAACTTCGCAGGC
3060497	1.06237	-0.259001	down	NM_007614.2	Ctnnb1	12387	Mus musculus catenin (cadherin associated protein), beta 1 (Ctnnb1), mRNA.	GO:0001708|GO:0016337|GO:0045595|GO:0010003|GO:0045667|GO:0045669|GO:0045449|GO:0030900|GO:0000122|GO:0016331|GO:0050875|GO:0050808|GO:0045671|GO:0007398|GO:0042475|GO:0007507|GO:0048469|GO:0006355|GO:0001709|GO:0045453|GO:0006350|GO:0007155|GO:0001501|GO:0042733|GO:0009953|GO:0045892|GO:0035116|GO:0000904|GO:0035117|GO:0030324|GO:0016055|GO:0001569|GO:0009954|GO:0030154|GO:0007268|GO:0042127|GO:…	GO:0005634|GO:0016020|GO:0005856|GO:0016328|GO:0045177|GO:0016323|GO:0005913|GO:0030027|GO:0005912|GO:0005667|GO:0005624|GO:0005737|GO:0005911|GO:0005886|GO:0005634|GO:0016020|GO:0005856|GO:0016328|GO:0045177|GO:0016323|GO:0005913|GO:0030027|GO:0005912|GO:0005667|GO:0005624|GO:0005737|GO:0005911|GO:0005886	GO:0003700|GO:0003677|GO:0003713|GO:0005488|GO:0045294|GO:0005198|GO:0003682|GO:0005515|GO:0045296|GO:0003700|GO:0003677|GO:0003713|GO:0005488|GO:0045294|GO:0005198|GO:0003682|GO:0005515|GO:0045296	chr9	120869085	120869134	GGAGTGACTCACGCAGTGAAGAATGCACACGAATGGATCACAAGATGGCG
4120537	1.06387	-0.2592	down	NM_001037740.1	D330017J20Rik	320609	Mus musculus RIKEN cDNA D330017J20 gene (D330017J20Rik), transcript variant 2, mRNA. XM_899022 XM_909461 XM_921304 XM_921310 XM_921314 XM_921319 XM_921325				chr6	29908936	29908985	GGGAGCTATCAGTACCTCTGTGCTTCGGGTAGCAGGGTTTCCTACTGTGG
7510369	1.00203	-0.260159	down	NM_027867.2	Brms1l									GACTTCACCTCTGCAGACATTCCCTGCAGGTATACTCCACAGTTGCCAAA
3400372	1.6688	-0.261959	down	NM_001005864.2	Mtus1	102103	Mus musculus mitochondrial tumor suppressor 1 (Mtus1), transcript variant 3, mRNA.			GO:0004872|GO:0004872	chr8	42076462	42076511	GGAACAGCTGTGGTCTTAAGTGTTTTTTCAAGACCGGTCTTAGCCAAAGC
5090184	1.2611	-0.262048	down	NM_013470.1	Anxa3	11745	Mus musculus annexin A3 (Anxa3), mRNA.			GO:0005544|GO:0005509|GO:0004859|GO:0019834|GO:0005544|GO:0005509|GO:0004859|GO:0019834	chr5	97274618	97274667	GCCCTGATGGTGGACCGCCTCAAAATCTCTGCACACTGCTTTCATGCAGC
6040088	1.28942	-0.262374	down	NM_022890.1	Cldn12	64945	Mus musculus claudin 12 (Cldn12), mRNA.	GO:0016338	GO:0016020|GO:0016021|GO:0005923	GO:0005198	chr5	5505265	5505314	GCCTTCTAAGGAGCCAGTTAGGCAAAGAACCTTGAATGTGAGACGGTGCA
6550343	1.27151	-0.264517	down	NM_133656.2	Crk	12928	Mus musculus v-crk sarcoma virus CT10 oncogene homolog (avian) (Crk), mRNA.	GO:0007242|GO:0050875	GO:0005622	GO:0005515|GO:0045309|GO:0016301	chr11	75519101	75519150	CGTGAACTGTTTGGTTGGATTTGGCTGGGTGTAGCAGTTATTGGACCTCA
7100608	1.00074	-0.266513	down	NM_027096	2310032D16Rik									GATTGTACATGTTTACTGTTAAGTCCTTGCATCTGGTGCTAGGTGAGGGA
2650709	1.87343	-0.267301	down	NM_008303.2	Hspe1	15528	Mus musculus heat shock protein 1 (chaperonin 10) (Hspe1), mRNA.	GO:0006986|GO:0006919|GO:0006457	GO:0005739	GO:0051082|GO:0051087|GO:0005524	chr1	55033659	55033708	GCCGAAACTGTAACCAAAGGTGGCATTATGCTTCCAGAAAAGTCTCAAGG
5130450	1.14386	-0.269353	down	NM_001080548.1	Usp6nl	98910	Mus musculus USP6 N-terminal like (Usp6nl), transcript variant 2, mRNA.			GO:0005096|GO:0005096	chr2	6364619	6364668	CACGGGCTCACCAGCAGCGTTTACCCACGCTGTGCTTCTCTGCTTGCATT
7200296	2.13244	-0.27083	down	NM_028031.1	Zdhhc13	243983	Mus musculus zinc finger, DHHC domain containing 13 (Zdhhc13), mRNA.		GO:0016020|GO:0016020|GO:0016020	GO:0016740|GO:0008415|GO:0046872|GO:0008270|GO:0016740|GO:0008415|GO:0046872|GO:0008270|GO:0016740|GO:0008415|GO:0046872|GO:0008270	chr7	48694973	48695022	CCCAGTACACCATGGTTTTCCACCCAGCCAAAGAGAAAGTCCTTCGCTCT
3190600	1.34515	-0.270867	down	NM_010072.2	Dpm1									TGAGCATGAAAGCCTTGCCATGTAGTCACATAGCTGGGCCCACAGTGCAT
4250386	1.0003	-0.27191	down	NM_009840.2	Cct8									CTGGGCTATTAAACTGGCCACTAATGCTGCAGTCACTGTACTAAGAGTGG
1980601	1.36646	-0.272831	down	NM_025814.1	Serbp1	66870	Mus musculus Serpine1 mRNA binding protein 1 (Serbp1), mRNA.		GO:0005634|GO:0005634|GO:0005634	GO:0003723|GO:0003730|GO:0003723|GO:0003730|GO:0003723|GO:0003730	chr6	67235497	67235546	GACTTGAGCTGGTGGCTTACATGTTCTGTATTAGTGCTGCTTGAAGTTTT
4610364	1.2493	-0.273421	down	NM_016918.2	Nudt5	53893	Mus musculus nudix (nucleoside diphosphate linked moiety X)-type motif 5 (Nudt5), mRNA.	GO:0006139|GO:0006139		GO:0047631|GO:0017110|GO:0000287|GO:0016787|GO:0047631|GO:0017110|GO:0000287|GO:0016787	chr2	5785398	5785447	GGTCTACGCCTACGGTCTGGCTCTGAAACACGCCAACTCGAAGCCATTCG
1770152	2.02089	-0.274065	down	NM_010580	Itgb5									GCCAGACAAGAAGGTATCCGGAAGAGTCTGTGTGTACAAAGCTAGCGCGC
6100523	1.29476	-0.276429	down	NM_010160.1	Cugbp2									TTGCTGTTTAGATCGAAGTTTTTTCTGACCCTTCTGTCCTCATTGTGAAC
5080093	1.09809	-0.27756	down	NM_023210.2	Anp32e	66471	Mus musculus acidic (leucine-rich) nuclear phosphoprotein 32 family, member E (Anp32e), mRNA.		GO:0005737|GO:0016023|GO:0005634	GO:0019212|GO:0016740	chr3	96032268	96032317	GGATTGGCTTTGTTTCCTTGTTTCAGTAATTGGAACTCCTGCTGTCAGTC
6020424	1.35556	-0.279041	down	NM_008057.2	Fzd7	14369	Mus musculus frizzled homolog 7 (Drosophila) (Fzd7), mRNA.	GO:0016055|GO:0007186|GO:0007275|GO:0007166|GO:0007165	GO:0016020	GO:0004872|GO:0004871|GO:0004930|GO:0004926	chr1	59543334	59543383	AGCATCATGGGAGTTGACCTTTACCCTACCTTTGACACTGACTGTCCTCC
4590619	1.01171	-0.279618	down	NM_010733.2	Lrrn3	16981	Mus musculus leucine rich repeat protein 3, neuronal (Lrrn3), mRNA.		GO:0016020|GO:0016021	GO:0016740	chr12	42178606	42178655	CTCCTGACCAAGGGAGAGGTGAAAGTTCGGCATTTTAATTGACTGGCTTC
2850575	1.5167	-0.280684	down	NM_011693.2	Vcam1	22329	Mus musculus vascular cell adhesion molecule 1 (Vcam1), mRNA.	GO:0016337|GO:0007155	GO:0005886|GO:0016020	GO:0048503|GO:0005515	chr3	115813464	115813513	CCGTCGCGAGGTTGTTTAGAGTAGCAGCACTCCATATGCAGGTCAGAACG
2070564	1.50439	-0.284805	down	NM_028754.1	0610037L13Rik									GTTGTGCCTTCATACCTGGGAAACCTGTTTCCACACACTATTTCTCCAAT
6480026	1.01133	-0.285046	down	NM_013814.2	Galnt1	14423	Mus musculus UDP-N-acetyl-alpha-D-galactosamine:polypeptide N-acetylgalactosaminyltransferase 1 (Galnt1), mRNA.		GO:0016021|GO:0016020|GO:0016021|GO:0016020|GO:0016021|GO:0016020|GO:0016021|GO:0016020	GO:0016757|GO:0016740|GO:0030145|GO:0004653|GO:0005529|GO:0005509|GO:0016757|GO:0016740|GO:0030145|GO:0004653|GO:0005529|GO:0005509|GO:0016757|GO:0016740|GO:0030145|GO:0004653|GO:0005529|GO:0005509|GO:0016757|GO:0016740|GO:0030145|GO:0004653|GO:0005529|GO:0005509	chr18	24443314	24443363	GGAAGCCGGTCCCAGCAGTGGCTTCTTCGAAACGTCACCCTTCCAGAAAT
5900577	1.05892	-0.285599	down	NM_013703.1	Vldlr	22359	Mus musculus very low density lipoprotein receptor (Vldlr), mRNA.	GO:0006897|GO:0006810|GO:0008203|GO:0006869|GO:0006629|GO:0008202|GO:0045860|GO:0006897|GO:0006810|GO:0008203|GO:0006869|GO:0006629|GO:0008202|GO:0045860|GO:0006897|GO:0006810|GO:0008203|GO:0006869|GO:0006629|GO:0008202|GO:0045860|GO:0006897|GO:0006810|GO:0008203|GO:0006869|GO:0006629|GO:0008202|GO:0045860|GO:0006897|GO:0006810|GO:0008203|GO:0006869|GO:0006629|GO:0008202|GO:0045860	GO:0005905|GO:0005624|GO:0016020|GO:0005905|GO:0005624|GO:0016020|GO:0005905|GO:0005624|GO:0016020|GO:0005905|GO:0005624|GO:0016020|GO:0005905|GO:0005624|GO:0016020	GO:0004872|GO:0005319|GO:0005509|GO:0004872|GO:0005319|GO:0005509|GO:0004872|GO:0005319|GO:0005509|GO:0004872|GO:0005319|GO:0005509|GO:0004872|GO:0005319|GO:0005509	chr19	27323946	27323995	CTCCCACCTGTACATACATTGTATAGGCCACCTGTACATATCCCAGAGAA
840484	1.01768	-0.286582	down	NM_028081.2	4933421E11Rik	321000	Mus musculus RIKEN cDNA 4933421E11 gene (4933421E11Rik), transcript variant 2, mRNA.				chr3	106538810	106538859	CCCACCTGTCAGGGATCCCCACTGGATGCCTGAAACTGGAGATGATACCA
4070400	1.68166	-0.286684	down	NM_028810.1	Rhoe									GTGCGCTGTTTAGAAGAGTGTGTGTGGCTTTGTTTTTCTTTTTGCCATCG
4070025	1.95992	-0.286798	down	NM_009194.1	Slc12a2			GO:0006811|GO:0006814|GO:0006821|GO:0006865|GO:0008152|GO:0006810|GO:0006813|GO:0006811|GO:0006814|GO:0006821|GO:0006865|GO:0008152|GO:0006810|GO:0006813	GO:0016020|GO:0016021|GO:0016323|GO:0016324|GO:0016020|GO:0016021|GO:0016323|GO:0016324	GO:0016740|GO:0031402|GO:0005386|GO:0005215|GO:0030955|GO:0005515|GO:0015293|GO:0015377|GO:0005279|GO:0016740|GO:0031402|GO:0005386|GO:0005215|GO:0030955|GO:0005515|GO:0015293|GO:0015377|GO:0005279	chr18	58105886	58105935	CGGTGGCTAACACTGGCTGCCTGGTCAAACAGTCTCAAGGTTGCAGTCGT
3830463	1.01712	-0.288838	down	NM_198653.1	Iars2	381314	Mus musculus isoleucine-tRNA synthetase 2, mitochondrial (Iars2), mRNA.				chr1	186988886	186988935	GCTGAATGAGCTGATGATGGCTTCCCAGACGACATTGCTGGCTCAGGAGC
1400377	1.29357	-0.290753	down	NM_198710.1	Sypl									CCTAGTCCTACAAGATGATGTTTGTGTGTAAGGCACACCTTTTTTGTTGC
6560347	1.12277	-0.291314	down	NM_029815	Bcas1									GAGGGACTTGCTTCATCTGTTCGGTCTGACGCTTATCTCACGCCTGTCTG
2230563	1.05979	-0.29164	down	NM_025901.2	Polr3k	67005	Mus musculus polymerase (RNA) III (DNA directed) polypeptide K (Polr3k), mRNA.	GO:0006350|GO:0006354|GO:0006355|GO:0045449|GO:0006350|GO:0006354|GO:0006355|GO:0045449|GO:0006350|GO:0006354|GO:0006355|GO:0045449	GO:0005634|GO:0005634|GO:0005634	GO:0008270|GO:0003677|GO:0003899|GO:0016740|GO:0003702|GO:0016779|GO:0030528|GO:0046872|GO:0008270|GO:0003677|GO:0003899|GO:0016740|GO:0003702|GO:0016779|GO:0030528|GO:0046872|GO:0008270|GO:0003677|GO:0003899|GO:0016740|GO:0003702|GO:0016779|GO:0030528|GO:0046872	chr2	181799558	181799571	TGGGATAACTTGTCTAATCTAGGTGGGCAGCTTGTATCATCGATTGACTC
2690689	3.06409	-0.292558	down	NM_026375	Elys									CACATGGAGTGCAGTTCTTGTAGTGCAGGCGTTTTATACGACTTGATGCG
5890180	1.4853	-0.293235	down	NM_178141.1	3830406C13Rik						chr14	13135274	13135323	GGGCTCCAGCCATGCAGTTGATTTAGCAGGGAAATGCAGGTTTCTCAGCA
1980014	1.44915	-0.296034	down	NM_199199.1	AI316787									GGCCCTCATGTTAAAAGGAGCCAAAGATGTCTGCATTGTCCTACTGTCTT
4490286	2.24712	-0.296089	down	NM_025900.1	Dek	110052	Mus musculus DEK oncogene (DNA binding) (Dek), mRNA.		GO:0016020|GO:0005786|GO:0016020|GO:0005786|GO:0016020|GO:0005786	GO:0003723|GO:0005525|GO:0003723|GO:0005525|GO:0003723|GO:0005525	chr13	47194727	47194776	GGCGTGAACAGCGAACTCGTGAAGAGGATCTTGAACTTCTTAATGCATCC
1010017	1.91311	-0.297518	down	XM_133026.3	Wasl									CTCACGGATACATCCAGCTATGTGCTTGTCTGGTAGCCTTTGCGTTTAAC
270286	1.48026	-0.297842	down	NM_172591.2	5832424M12	218503	Mus musculus FCH domain only 2 (Fcho2), mRNA.	GO:0051301			chr13	99493581	99493630	GCCCAGTAGATTCAGTGGGAGACTATCTTATCTAGCAAGCTGGTTCTTGC
1010142	1.06857	-0.298016	down	NM_025315.1	Surb7	108098	Mus musculus SRB7 (suppressor of RNA polymerase B) homolog (S. cerevisiae) (Surb7), mRNA.	GO:0006366|GO:0045944	GO:0000119	GO:0005515|GO:0003713	chr6	146607383	146607432	GCACTTGCTGACATTGCACAGTCACAGCTGAAGACCAGAAGTGTTACCCA
2340092	1.1414	-0.298419	down	NM_023348.3	Snap29	67474	Mus musculus synaptosomal-associated protein (Snap29), mRNA.	GO:0006810	GO:0019717|GO:0016020|GO:0045202	GO:0019905	chr16	17344194	17344243	CCGTTACTGACGTGTAACTTAGCAGCATTAGAGTGACGTCTTCAGTTGGT
3120603	2.02087	-0.299503	down	NM_175466.2	6430601A21Rik	228491	Mus musculus zinc finger protein 770 (Zfp770), mRNA.		GO:0005622|GO:0005634	GO:0003676|GO:0046872|GO:0008270	chr2	113885216	113885265	TCCCCCCTAGACAGGGAAAGTTCTGAATGTTGTGCTTGTATGACCATGAG
3850450	1.25647	-0.300075	down	NM_053069.2	Atg5	11793	Mus musculus autophagy-related 5 (yeast) (Atg5), mRNA.	GO:0000045|GO:0006914|GO:0000045|GO:0006914	GO:0005737|GO:0005776|GO:0005737|GO:0005776	GO:0005515|GO:0005515	chr10	44052544	44052593	GGAAAGTTTGCTGCACTCTCTCGATGGCTGCTTGGAGACTCCTGCTGTTG
3120139	1.53912	-0.30107	down	NM_027491	Rragd									ATTTAAAAGAGGTCACAAAGTTCTTGGCGCTCGTTTGCTTCGTCAGAGAG
4590050	1.18381	-0.301277	down	NM_013827.2	Mtf2	17765	Mus musculus metal response element binding transcription factor 2 (Mtf2), mRNA.	GO:0006355	GO:0005667|GO:0005634	GO:0003700|GO:0003677|GO:0008270|GO:0046872|GO:0003676|GO:0005515	chr5	108537527	108537576	GCAGAGAATTTCTTGTCCTGCTTTTGGTTCCTGGTTAACCAGGTATAATG
5490670	1.03873	-0.301776	down	NM_027078.1	1700023M03Rik									GCGTTTGGAACCACTGGTAGATGACCTAACACTTCGCATTGGGAGACTAG
380639	1.66153	-0.303006	down	NM_198247.1	Sertad4	214791	Mus musculus SERTA domain containing 4 (Sertad4), mRNA.				chr1	194671172	194671221	GTAGGTTGCGGAACGTTATTTTGGAGAAATGGGGCTCGCTTGTCATAGAT
3890445	1.02482	-0.30321	down	XM_127882.3	Cln5									GCTTTCCAGCACTCTTCAGATTGTGGCCTTTAGACCGGTATCTGTGCACC
6270382	1.52503	-0.303357	down	NM_007635.2	Ccng2	12452	Mus musculus cyclin G2 (Ccng2), mRNA.	GO:0051301|GO:0007049|GO:0007067	GO:0016012	GO:0016538	chr5	94351072	94351121	CCAGTGTTTGTAGTGTTAGTTTAAAGCAATTCTGTGTGGTGATGGAGCCA
4760364	1.28278	-0.303481	down	NM_025335	0610041E09Rik									GTCCCTTAGTTTGTGAGGTATGGTGTGGCCATAAAGGTCAACGGATGTTA
730300	1.02873	-0.304152	down	NM_028814.1	2810403A07Rik	74200	Mus musculus RIKEN cDNA 2810403A07 gene (2810403A07Rik), mRNA.				chr3	88798536	88798585	GACTGGAATTGCAACTTGTCCTTTTTTCTTGGCATTGCGGGTTTTGCCAA
7050477	1.01999	-0.304909	down	NM_009262.1	Spock1									GTCTTCTGGAAGGACCCTTTCAGTCTAATCATCAGGCGAGCATATGAGAC
160097	1.21803	-0.305101	down	NM_028472.1	Bmper	73230	Mus musculus BMP-binding endothelial regulator (Bmper), mRNA.	GO:0030514	GO:0005576	GO:0005515	chr9	23289291	23289340	CCATTGAGTGGCTAGGGGCCATCTACGTTTTGTCACTATCTCATGGTGTA
5340551	1.42579	-0.306582	down	NM_172525	B130017I01Rik									GTCTGAATGGGATGTAAAAGGGACAGCACACACAGTAGCCTTCCGTACGT
3120523	1.29237	-0.309778	down	NM_144546.3	Zfp119	104349	Mus musculus zinc finger protein 119 (Zfp119), mRNA.	GO:0006355|GO:0006355	GO:0005622|GO:0005634|GO:0005622|GO:0005634	GO:0005515|GO:0003676|GO:0046872|GO:0008270|GO:0005515|GO:0003676|GO:0046872|GO:0008270	chr17	55458289	55458338	GAGGAATAGTCTTGGGTAACACACTCATTTCCCCCACTGAGCTCTCTCAC
7560452	1.3636	-0.310108	down	NM_010878.2	Nck1	17973	Mus musculus non-catalytic region of tyrosine kinase adaptor protein 1 (Nck1), mRNA.	GO:0007242|GO:0007015|GO:0030032|GO:0016477	GO:0012506	GO:0016301|GO:0004872|GO:0005515	chr9	100395821	100395870	CCACAGCTTTAACTGGTCATGTAACTGGAGACTGAGAAAGTGCTGGGCCA
1660541	1.1509	-0.310376	down	NM_028115	2610009I02Rik									GAAGTGTTCAGTGTCGAGCTGTCCTGTGTGTTTGCAGAGCCTATGGCTGC
1050053	1.05738	-0.312495	down	NM_009182.1	Siat8c									CTCTGTCACACTGTGCCTAAGAACTCCAAATGGAAAGTGCCAAACGGCTG
130370	1.36847	-0.314124	down	NM_030717.1	Lactb	80907	Mus musculus lactamase, beta (Lactb), mRNA.	GO:0030655|GO:0046677	GO:0016020	GO:0008800|GO:0016787	chr9	66803624	66803673	CATACTGGAGGTGCTGTGGGTGCCAGTAGTGTCCTGCTGGTCCTTCCTGA
4280441	1.35989	-0.314912	down	NM_028058.1	Fundc1	72018	Mus musculus FUN14 domain containing 1 (Fundc1), mRNA.			GO:0003674|GO:0003674|GO:0003674	chrX	16713915	16713964	CTTGATTATATGATGTAAGCACTAGGGCTCTCAGGCATTGCTAGCGTTCC
1500341	2.66608	-0.318143	down	NM_025920	Thap4									CTGCTGACACTGAAGTGTTGTCCAGGTGTTCTTGTAATGGCATAGAAAAC
3870102	2.17989	-0.322447	down	NM_027355.1	3110001H15Rik	70238	Mus musculus ring fnger protein 168 (Rnf168), mRNA.			GO:0008270|GO:0046872|GO:0005515	chr16	32300534	32300583	CCTGGAACTGAATGGGTAATCAGAAACTGGGTCCAACATGGACTTCAGGC
6060088	2.77091	-0.322785	down	NM_080848.1	Wdr5	140858	Mus musculus WD repeat domain 5 (Wdr5), mRNA.	GO:0001501	GO:0005622	GO:0003674	chr2	27370753	27374150	AAGAAGCCATTGTTAAAGAGGGTGGCTTGTCACACTGACATGGGCTCTGG
6220270	1.48528	-0.323243	down	NM_008566.1	Mcm5									CCTGTCATGCCTTCTCAACAAGATGAGTCTGGAGCAGGAACAGGCCCTGG
4730224	1.25603	-0.325306	down	NM_133218.1	Gig1	170753	Mus musculus zinc finger protein 704 (Zfp704), mRNA.		GO:0005634|GO:0005622|GO:0005634|GO:0005622	GO:0008270|GO:0046872|GO:0003676|GO:0008270|GO:0046872|GO:0003676	chr3	9427281	9427330	CCCCCAGAGAGGAGGATTTGCTGGGTAGTCCTCAAAGCATGTAGTAGAGA
6350463	1.12916	-0.326124	down	NM_173369	Cyld									GACCGTGGTGGATGCTGTAGAGTGCTTGTTGTCTGAGTGTTGTTTTGTGG
4760356	1.62339	-0.326281	down	NM_009804.1	Cat	12359	Mus musculus catalase (Cat), mRNA.	GO:0006979|GO:0042744|GO:0006118	GO:0005778|GO:0005777|GO:0005739	GO:0016491|GO:0004096|GO:0046872|GO:0005506|GO:0016684|GO:0004601	chr2	103294773	103294822	CCCGCCGGAGCGCAGACTCACGCTGATGACTTTAAAACGATAATCCGGGC
2940730	1.15642	-0.329076	down	NM_134138.1	Tnfsf5ip1	107047	Mus musculus tumor necrosis factor superfamily, member 5-induced protein 1 (Tnfsf5ip1), mRNA.	GO:0042981|GO:0007094|GO:0006915|GO:0042981|GO:0007094|GO:0006915	GO:0005634|GO:0005634		chr18	67808490	67808539	CCTGAACTGGCTAGAAATGGAAAAGAGTCGGTGCATCCCTGAGATGAGCG
650400	1.44781	-0.329141	down	XM_128550.3	1700065O13Rik									GAGGCAGTGCTTTTTCTACTTTACTGTAGAGCTGTTGGAGTCACTGAACT
5050500	1.98931	-0.33319	down	NM_013625.1	Pafah1b1	18472	Mus musculus platelet-activating factor acetylhydrolase, isoform 1b, beta1 subunit (Pafah1b1), mRNA.	GO:0001764|GO:0016042|GO:0016477|GO:0007405|GO:0007275|GO:0007067|GO:0030154|GO:0006810|GO:0047496|GO:0051301|GO:0007049|GO:0008090|GO:0000226|GO:0001675|GO:0001764|GO:0016042|GO:0016477|GO:0007405|GO:0007275|GO:0007067|GO:0030154|GO:0006810|GO:0047496|GO:0051301|GO:0007049|GO:0008090|GO:0000226|GO:0001675|GO:0001764|GO:0016042|GO:0016477|GO:0007405|GO:0007275|GO:0007067|GO:0030154|GO:0006810|GO:…	GO:0005737|GO:0005856|GO:0005875|GO:0005874|GO:0015630|GO:0005813|GO:0005737|GO:0005856|GO:0005875|GO:0005874|GO:0015630|GO:0005813|GO:0005737|GO:0005856|GO:0005875|GO:0005874|GO:0015630|GO:0005813	GO:0005515|GO:0008017|GO:0005515|GO:0008017|GO:0005515|GO:0008017	chr11	74495706	74495755	GGGAAGTTTATTTTGAGTTGTGCTGATGACAAGACCCTCCGTGTATGGGA
2630376	1.32988	-0.336233	down	NM_145984	D030028O16Rik									GAAGCTTCAGTTAACATGCATAAAGATTTGTGGGGTTTGGTGGACTCTTC
5810398	2.07802	-0.341688	down	NM_021472.1	Rnase4									CTCTAACACCCCTTGAGACCAATTCTGCCACTGTATTTAGAAGCTTTGAG
4040017	1.92579	-0.343071	down	NM_007964.1	Evi5									CCCTTCCCTCCAGAGAAGAGCTGACATGGTAATCCATTGGACATGCAAAG
2120524	1.4314	-0.344871	down	NM_027900.2	1300003K24Rik									GACAGACACAGTATTTAATTGCACATACAGATGTTTGCTGGGTTCACTGT
2120088	1.17379	-0.345382	down	NM_175631.1	Cbln4	228942	Mus musculus cerebellin 4 precursor protein (Cbln4), mRNA.			GO:0003674	chr2	171727767	171727816	GCGCCAAACCTTGGCAAAGTACCTCTCCTTGGTGGGAAATCGAATACTCT
1010427	1.49271	-0.346343	down	NM_018759.1	Zfp326	54367	Mus musculus zinc finger protein 326 (Zfp326), mRNA.	GO:0006350|GO:0006355|GO:0006350|GO:0006355|GO:0006350|GO:0006355	GO:0005626|GO:0016363|GO:0005634|GO:0005622|GO:0005626|GO:0016363|GO:0005634|GO:0005622|GO:0005626|GO:0016363|GO:0005634|GO:0005622	GO:0016563|GO:0003677|GO:0008270|GO:0046872|GO:0016563|GO:0003677|GO:0008270|GO:0046872|GO:0016563|GO:0003677|GO:0008270|GO:0046872	chr5	106344343	106344392	GCTGCTCTTGGGAGTGAACCTTTAAGTGTGCATTCAGTTTTTGAGTACTT
3360162	1.4856	-0.346635	down	NM_015744.1	Enpp2	18606	Mus musculus ectonucleotide pyrophosphatase/phosphodiesterase 2 (Enpp2), mRNA.	GO:0009117	GO:0016021|GO:0005887|GO:0016020	GO:0004551|GO:0016787|GO:0003676|GO:0004528|GO:0004519|GO:0003824	chr15	54670946	54670995	CCGGAAGACTAGCCGTAGCTATTCGGAAATTCTGACCCTCAAGACATACC
5870133	2.06987	-0.348967	down	NM_025997.1	2610204K14Rik	67148	Mus musculus RIKEN cDNA 2610204K14 gene (2610204K14Rik), mRNA.				chr7	81642634	81642683	CCTGAGGCGGTGGAGGGTGGGATGGTAGCACTCAACATTTTGTATATCCC
5260546	1.01211	-0.351165	down	NM_009575	Zic3									GGATAGCACACCTCTGAAATGGCAATGAGCAAGGCCAGTTGAACAGTGCT
990575	1.52085	-0.351607	down	NM_026157.2	Papd1	67440	Mus musculus PAP associated domain containing 1 (Papd1), mRNA.			GO:0016740	chr18			GGCATGATGCAGCCTTTTGAACTTCTGGGAAGAACTGCCACTAAATGTTC
4640092	1.03064	-0.35454	down	NM_026603.1	Denr	68184	Mus musculus density-regulated protein (Denr), mRNA.	GO:0006413|GO:0006413		GO:0003743|GO:0003743	chr5	124188832	124188881	CAGATGCTCAGCAGAGCCAGGAACTCTTACTCTGCCTATTTACCGTGGGG
5050471	1.52306	-0.356038	down	NM_153529.1	Nrn1	68404	Mus musculus neuritin 1 (Nrn1), mRNA.	GO:0007409			chr13	36817902	36817951	CTTCCACAGTACCTTGTTTTGATCATTTCCACTGCACATTTCTCCTCCAG
4490215	1.13706	-0.362739	down	NM_134136.1	Fbxo38	107035	Mus musculus F-box protein 38 (Fbxo38), mRNA.	GO:0006512|GO:0006512	GO:0005634|GO:0005634	GO:0004872|GO:0004872	chr18	62629807	62629856	GACGTCATTTGAAGGCAGGCAAATCGTTTAGCAGTGGTCGTGTTCTTTTC
1070544	1.46135	-0.370645	down	XM_134171.3	Snx25									CACAGAGGGCCTGACAAGAACCATATGATTTTTATTTCCGAGCCTCCCTC
6270564	2.24672	-0.375237	down	NM_198033.1	AW060766									GGGAATCTTTCTGTAGCTTTGTGTTTTGTATGCTCTGGATTCATAACTGG
3370288	1.28672	-0.380819	down	NM_145502.2	Keo4	226144	Mus musculus ER lipid raft associated 1 (Erlin1), mRNA.		GO:0016020		chr19	44109543	44109592	GAAAGCACTTCCACTTGAGCTCCTTATGGAGTGAGCTTCCCTGTGCCCAC
2360128	1.31531	-0.3816	down	NM_029852.1	4921537D05Rik									AGTCTGACGGGTAACGTGTGGCACTGAGACGCCTTCTTCCTGTTTGCCAA
4150692	1.42432	-0.386297	down	NM_026568.1	B430104H02Rik									GGGCTTGAATTATGCAGACCACTGCCAAGAACAGAATGTGCGGGTGCCCA
6220201	1.05899	-0.38835	down	NM_011596	Atp6v0a2									CCGGTCAGAACTTACCAGGGGAAAGTTCCACCCTCGTTGATTGCCTTACG
1940347	1.27042	-0.391877	down	NM_023118.1	Dab2									TGACCCTGATGACATTATGCCCTACATTTTCCTTGAAGATCCTGATTTTA
6650561	1.71534	-0.394371	down	NM_001080387.1	Fusip1	14105	Mus musculus FUS interacting protein (serine-arginine rich) 1 (Fusip1), transcript variant 2, mRNA.	GO:0016482|GO:0048025|GO:0045449|GO:0006397|GO:0000398|GO:0016482|GO:0048025|GO:0045449|GO:0006397|GO:0000398	GO:0005634|GO:0005654|GO:0005737|GO:0005634|GO:0005654|GO:0005737	GO:0003723|GO:0031202|GO:0000166|GO:0003676|GO:0051082|GO:0003723|GO:0031202|GO:0000166|GO:0003676|GO:0051082	chr4	135420489	135420538	CTGGGGATTGATGCCAACTGGGTTAAATAGCGTTTTCAGGGAGAGTGCCC
1410278	1.06076	-0.396432	down	NM_020560.1	Mrps31	57312	Mus musculus mitochondrial ribosomal protein S31 (Mrps31), mRNA.		GO:0030529|GO:0005739|GO:0030529|GO:0005739|GO:0030529|GO:0005739|GO:0030529|GO:0005739		chr8	23530231	23530280	GCGTCGGCTGTTGCAGATTCCCTACCTTTTGACAAGCAGACAACCAAGTC
1990520	1.56127	-0.397439	down	NM_175266.2	Epm2aip1	77781	Mus musculus EPM2A (laforin) interacting protein 1 (Epm2aip1), mRNA.		GO:0005783|GO:0005783|GO:0005783	GO:0005515|GO:0005515|GO:0005515	chr9	111123556	111123605	GTGTCCACTTCTTTTTATATTCACCTGTGAATGCACCTCTCAGATCAAGG
3990376	1.26874	-0.399042	down	NM_025380.1	Eef1e1									GCTGGTTTTGTCACATTCAACATTACCCAGACATCAGGCAACATCTGTCC
6840438	1.70161	-0.403884	down	NM_025530.1	Cutc	66388	Mus musculus cutC copper transporter homolog (E.coli) (Cutc), mRNA.			GO:0005507|GO:0003674|GO:0005507|GO:0003674	chr19	43821798	43821847	GAAGAGAGGCGTAGTCATTCTCAGTGGGCTTAACTGATGAACTGGCAAAG
3890673	1.64273	-0.405692	down	NM_023647	3830408P04Rik									CCTCTGACTCCCTCTATGTAAGTCCTTTTCGGGCCATACTTGGTTTCAGT
3990044	1.27554	-0.410527	down	NM_001024617.2	Inpp4b	234515	Mus musculus inositol polyphosphate-4-phosphatase, type II (Inpp4b), mRNA.	GO:0048016		GO:0004437|GO:0016316|GO:0016787	chr8	84645952	84646001	GCGCCATTTTTAGCACCTGTGACTTTTGTACTGCTGGAGAGGAACGGCTG
1500653	1.2999	-0.411638	down	NM_199446.1	Phkb	102093	Mus musculus phosphorylase kinase beta (Phkb), mRNA.	GO:0005977|GO:0005975|GO:0005977|GO:0005975|GO:0005977|GO:0005975	GO:0016020|GO:0016020|GO:0016020	GO:0016301|GO:0005516|GO:0016301|GO:0005516|GO:0016301|GO:0005516	chr8	88583984	88584033	TACAGAAGTGCCAGTCAGACAGAGCTGGGAATCATGATACAATCCAGCCT
5960653	2.22428	-0.418915	down	NM_145615.2	Etfa	110842	Mus musculus electron transferring flavoprotein, alpha polypeptide (Etfa), nuclear gene encoding mitochondrial protein, mRNA.	GO:0006810|GO:0006810|GO:0006810|GO:0006810	GO:0017133|GO:0005739|GO:0017133|GO:0005739|GO:0017133|GO:0005739|GO:0017133|GO:0005739	GO:0050660|GO:0009055|GO:0050660|GO:0009055|GO:0050660|GO:0009055|GO:0050660|GO:0009055	chr9	55259783	55259832	TCGTGGCTATTAACAAAGATCCAGAAGCTCCAATTTTCCAGGTGGCAGAT
2340376	1.08324	-0.419355	down	NM_175023.1	C030034J04Rik	19647	Mus musculus retinoblastoma binding protein 6 (Rbbp6), transcript variant 2, mRNA.	GO:0016567|GO:0016567	GO:0005634|GO:0000151|GO:0005634|GO:0000151	GO:0005515|GO:0003676|GO:0046872|GO:0008270|GO:0004842|GO:0003674|GO:0005515|GO:0003676|GO:0046872|GO:0008270|GO:0004842|GO:0003674	chr7	122770658	122770707	GCAGAACACAGGGCTGTCCTAACGGGTCTGTAAATTTAATGGTTCTCTAT
620730	1.3007	-0.419964	down	NM_172698.2	4732418C07Rik	230648	Mus musculus RIKEN cDNA 4732418C07 gene (4732418C07Rik), mRNA.				chr4	115449541	115449590	GCTGAAGGTTTTGACTGTGATGGGCTCACACTTATAATGGCCTATTGAGT
5890025	1.29215	-0.423959	down	NM_134006.3	Rdh5									TCCCCGGCCCGCCCAGTCAGTCTCCTGATTCCAGCTTTACAGCAAGAGGC
4050437	1.66017	-0.426254	down	NM_016803.2	Chst3	53374	Mus musculus carbohydrate (chondroitin 6/keratan) sulfotransferase 3 (Chst3), mRNA.	GO:0005975|GO:0005975	GO:0016020|GO:0016020	GO:0016740|GO:0008146|GO:0008459|GO:0016740|GO:0008146|GO:0008459	chr10	59644560	59644609	CCAATGCCCGATTCTGCTGTTCTCATCTGAGAGCTGACAACCCAGCGCTC
110347	1.21422	-0.427441	down	NM_178685	Pcdh20									TTCGCTGGTCAGCAGCAAGTTTTCCGTGGGTTTTATGTTAGCGTGGGTCC
6270372	2.60352	-0.428006	down	NM_178679.2	Zfp365	216049	Mus musculus zinc finger protein 365 (Zfp365), mRNA.		GO:0005622	GO:0008270|GO:0003676	chr10	67349464	67349513	GGACAGCCCTCTTTGACAGTGGTCCATGCTCGTCTTTGGATATAACCTTG
6270075	1.06389	-0.430188	down	NM_138668.1	1810047C23Rik	192169	Mus musculus RIKEN cDNA 1810047C23 gene (1810047C23Rik), mRNA.				chr8	47079414	47080909	CAACCATTTCCAGAATGTGGGCACCCCAGTGATGGTCGGGGGAGGGGTAT
7550431	1.53162	-0.430575	down	NM_134065.2	AU040950	105298	Mus musculus ependymin related protein 1 (zebrafish) (Epdr1), mRNA.				chr13	19599690	19599739	CCTCGCCTGAATTCATTGCATCTTACACCTTGGCATGCCTTGCTCACAAT
6650224	1.24612	-0.431978	down	NM_027978.1	Coq2	71883	Mus musculus coenzyme Q2 homolog, prenyltransferase (yeast) (Coq2), mRNA.	GO:0009058|GO:0008299|GO:0006744	GO:0016020|GO:0005739	GO:0016740|GO:0004659	chr5	101083803	101083852	GAATCTCCTTGTGATCTGTACTCACTGCCAAAGCTGTAATTCAAGAAGCC
5340373	1.0751	-0.432161	down	NM_025547.1	2410017I18Rik	66410	Mus musculus MTERF domain containing 1 (Mterfd1), mRNA.				chr13	67350377	67350426	GTACACAATGTGATGAATATTCCCCACCACATCATCGTCAAGTTTCCACA
4610435	1.1889	-0.434106	down	NM_172988.1	Fbxl4	269514	Mus musculus F-box and leucine-rich repeat protein 4 (Fbxl4), mRNA.			GO:0016740	chr4	22524478	22524527	CCTTCTGTTCCCAGATTGATAACAAGGCTGTGTTAGAGCTCAACGCGAGC
7050328	1.31392	-0.442186	down	NM_027127.1	2310016C16Rik	69590	Mus musculus RIKEN cDNA 2310016C16 gene (2310016C16Rik), mRNA.	GO:0006979|GO:0006979|GO:0006979		GO:0016491|GO:0016491|GO:0016491	chr13	114164111	114164160	GCCAAGGTGGAATTTTTGGAAGTATCTGGTCAACCCTGAGGGACAAGTCG
5090747	1.92716	-0.442268	down	NM_025845.2	Prpf38b	66921	Mus musculus PRP38 pre-mRNA processing factor 38 (yeast) domain containing B (Prpf38b), mRNA.				chr3	108706053	108706102	GTGTGTAAGCCTGGCGTTGTAGCAGCCCTATACTAAGGAGTGATTGGGAG
940753	1.07974	-0.443861	down	NM_025901.2	Polr3k	67005	Mus musculus polymerase (RNA) III (DNA directed) polypeptide K (Polr3k), mRNA.	GO:0006350|GO:0006354|GO:0006355|GO:0045449|GO:0006350|GO:0006354|GO:0006355|GO:0045449|GO:0006350|GO:0006354|GO:0006355|GO:0045449	GO:0005634|GO:0005634|GO:0005634	GO:0008270|GO:0003677|GO:0003899|GO:0016740|GO:0003702|GO:0016779|GO:0030528|GO:0046872|GO:0008270|GO:0003677|GO:0003899|GO:0016740|GO:0003702|GO:0016779|GO:0030528|GO:0046872|GO:0008270|GO:0003677|GO:0003899|GO:0016740|GO:0003702|GO:0016779|GO:0030528|GO:0046872	chr2	181799298	181799347	CATGCTTCTGCCTGCGTCAATCTCAGTTCGTTCAGTAAACTTTTCTCAGC
1340706	1.25241	-0.460725	down	NM_198110.1	BC020354	237107	Mus musculus guanine nucleotide binding protein-like 3 (nucleolar)-like (Gnl3l), mRNA.		GO:0005622|GO:0005622	GO:0005525|GO:0005525	chrX	147418090	147418139	GTGTCGTAAGTCACACGGGGGCTTATTTTATGGCATTAAGCTTTTAGCTT
3930050	1.01065	-0.465341	down	NM_027127.1	2310016C16Rik	69590	Mus musculus RIKEN cDNA 2310016C16 gene (2310016C16Rik), mRNA.	GO:0006979|GO:0006979|GO:0006979		GO:0016491|GO:0016491|GO:0016491	chr13	114166450	114166499	ACACAAGGAGTTCGGGCCCTATCACTTCAACGTCCTGGCTTTTCCGTGCA
1050711	1.22858	-0.467693	down	NM_025876.1	Cdk5rap1									GACCTTTGTGGCCGGAATGATGCAAACCTTAAGGTGATTTTCCCTGACGC
6860291	1.20047	-0.468344	down	NM_027162.3	Mif4gd	69674	Mus musculus MIF4G domain containing (Mif4gd), mRNA.			GO:0003723|GO:0003723	chr11	115469359	115469408	TGGGCAATTTTAGCCATTGGTGGAATGCTTTGGGATGTTAAGGGCAAGTT
3120576	1.00711	-0.473337	down	NM_023142.1	Arpc1b	11867	Mus musculus actin related protein 2/3 complex, subunit 1B (Arpc1b), mRNA.		GO:0005885|GO:0005885|GO:0005885		chr5	145888690	145888739	GCCTGGAGTCAGCCTTGAAGGACCTGAAAATCAAATGAGCTGTGCAGACT
1110468	1.66938	-0.476388	down	NM_180600.1	Ube2q2	109161	Mus musculus ubiquitin-conjugating enzyme E2Q (putative) 2 (Ube2q2), mRNA.			GO:0004842|GO:0000166|GO:0016874|GO:0005524|GO:0004842|GO:0000166|GO:0016874|GO:0005524|GO:0004842|GO:0000166|GO:0016874|GO:0005524	chr9	55004849	55004898	GAGGTCATTTTACCTTTCCATTTATTAGCGGGGTGTTGCAATTGACGATA
1470242	1.24295	-0.48131	down	NM_211355.1	Smek1	68734	Mus musculus SMEK homolog 1, suppressor of mek1 (Dictyostelium) (Smek1), mRNA.			GO:0005488|GO:0005488|GO:0005488	chr12	102278060	102278109	CGTGCTGGCACCTGCTTTACATGTGTAATTTGTGTTCTACATCACAGTTC
2630010	2.30846	-0.482188	down	NM_207010.1	Mamdc1	320772	Mus musculus MAM domain containing glycosylphosphatidylinositol anchor 2 (Mdga2), mRNA.		GO:0016020|GO:0016021|GO:0016020|GO:0016021|GO:0016020|GO:0016021		chr12	67572567	67574214	GTGCAAAACAAGACCTACCAACTAAGAATTCCGTGGATGGTGCTGTTGGG
5270102	1.06566	-0.488575	down	NM_013876.2	Rnf11	29864	Mus musculus ring finger protein 11 (Rnf11), mRNA.	GO:0006511|GO:0006511|GO:0006511	GO:0000151|GO:0000151|GO:0000151	GO:0005515|GO:0046872|GO:0008270|GO:0005515|GO:0046872|GO:0008270|GO:0005515|GO:0046872|GO:0008270	chr4	108950852	108950901	TTCATTTAGCATGTGTTTATTTTCCTTATGTTCTCCAGGTGATTCGTTCC
1780204	2.13954	-0.48948	down	NM_138742.1	Nap1l3	54561	Mus musculus nucleosome assembly protein 1-like 3 (Nap1l3), mRNA.				chrX	119508531	119508580	GCCCAGAAGACTAAAGACTTAAATCTGCTTGCACTAGATGTGCCTTCATT
7000289	1.15408	-0.495629	down	NM_007413.2	Adora2b	11541	Mus musculus adenosine A2b receptor (Adora2b), mRNA.	GO:0007165|GO:0007186	GO:0016020|GO:0016021	GO:0004930|GO:0001584|GO:0004871|GO:0004872|GO:0001612	chr11	62082047	62082096	GCCTGGAGTTACACAAGTCTGGCTGACATGCAAATTGGAGGCTCCGTGGC
2850326	1.45808	-0.49567	down	NM_013760.3	Dnajb9	27362	Mus musculus DnaJ (Hsp40) homolog, subfamily B, member 9 (Dnajb9), mRNA.	GO:0006457	GO:0005634	GO:0051082|GO:0031072	chr12	45076423	45076472	TGGTGTGTGTTTGTGTGTAGTCACTCTTTTGCACTTATCTTTATCTAGAG
2680605	1.00374	-0.496483	down	NM_007697.1	Chl1									GTGCCGGGAGCGGAACATATTGTTCACCTAATGACTAAGAATTGGGGTGA
3310132	1.31756	-0.499714	down	NM_009302.2	Swap70	20947	Mus musculus SWA-70 protein (Swap70), mRNA.	GO:0045190|GO:0045190|GO:0045190|GO:0045190	GO:0005634|GO:0016020|GO:0005634|GO:0016020|GO:0005634|GO:0016020|GO:0005634|GO:0016020	GO:0005524|GO:0003677|GO:0005515|GO:0005524|GO:0003677|GO:0005515|GO:0005524|GO:0003677|GO:0005515|GO:0005524|GO:0003677|GO:0005515	chr7	117426664	117426713	AGACCGTGCCTCATCTCTGTAATAACTACAGGAAACGTTGGGAGTGTCTG
6060661	1.07323	-0.501416	down	NM_182959.2	Slc17a8	216227	Mus musculus solute carrier family 17 (sodium-dependent inorganic phosphate cotransporter), member 8 (Slc17a8), mRNA.	GO:0006810	GO:0016020|GO:0016021|GO:0030672	GO:0005313|GO:0005215	chr10	89037010	89037059	GTGTGACCATGTCATCTGTGAAGAGTGTTGTGTCATTTCATGCATTGGCC
3940152	1.10593	-0.506755	down	NM_010247.1	G22p1	14375	Mus musculus X-ray repair complementing defective repair in Chinese hamster cells 6 (Xrcc6), mRNA.	GO:0006974|GO:0006281|GO:0006302|GO:0006310|GO:0006974|GO:0006281|GO:0006302|GO:0006310|GO:0006974|GO:0006281|GO:0006302|GO:0006310	GO:0005737|GO:0005634|GO:0005958|GO:0005737|GO:0005634|GO:0005958|GO:0005737|GO:0005634|GO:0005958	GO:0005524|GO:0003677|GO:0004386|GO:0000166|GO:0016787|GO:0004003|GO:0005524|GO:0003677|GO:0004386|GO:0000166|GO:0016787|GO:0004003|GO:0005524|GO:0003677|GO:0004386|GO:0000166|GO:0016787|GO:0004003	chr15	81864767	81864816	GAACTTGTCTATCCTCCAGGTTATAATCCCGAGGGAAAAGTTGCCAAGAG
3170129	1.13459	-0.509277	down	NM_019989.2	Sh3bgrl	56726	Mus musculus SH3-binding domain glutamic acid-rich protein like (Sh3bgrl), mRNA.			GO:0003674	chrX	106357172	106357221	TTGCATTGGAGGATGTTTATGTCTGTGGGATAATACCCTGAAGTCTGTAG
1190202	1.23148	-0.514986	down	NM_133859.1	Olfml3									AGTTTAGTTCCAAACTCAGAGCCCTGTCCTTTGGAGAGGGTCAACCCCAG
3130685	1.50658	-0.519164	down	NM_134438.1	Gpr37l1	171469	Mus musculus G protein-coupled receptor 37-like 1 (Gpr37l1), mRNA.	GO:0007165|GO:0007186	GO:0016020|GO:0016021	GO:0004930|GO:0001584|GO:0004871|GO:0004872	chr1	137057236	137057285	CTACAAACAATGCTGTTCTTATCCTCCGAGGGGCCTGCCAGATCTCCACC
6760671	1.19115	-0.52104	down	NM_001013028.1	AI597468	103266	Mus musculus expressed sequence AI597468 (AI597468), mRNA.				chr10	84579295	84579344	CCCTGGAGAGAGGAAGGGAGTGGTGCCTTGGTGTAAGTCAAAATGTAGTG
5270743	1.48668	-0.527976	down	NM_177715	Kctd12									CCCAGAGACAACTGGCAGTGCTTACAACGTGGTCTAATTTCTATGGCCGT
430167	1.21401	-0.535289	down	NM_010745.1	Ly86	17084	Mus musculus lymphocyte antigen 86 (Ly86), mRNA.	GO:0006952|GO:0006955|GO:0006954	GO:0005886	GO:0005515	chr13	37510541	37510590	GGTCCCTGGACTCACCTAGCTGCAAGAACCACTGATAACCAAGAGAGGCT
4060703	1.75166	-0.537534	down	NM_013556.1	Hprt									GACAAGTTTGTTGTTGGATATGCCCTTGACTATAATGAGTACTTCAGGGA
7510019	1.48312	-0.547853	down	NM_172255.1	Wdr11	207425	Mus musculus bromodomain and WD repeat domain containing 2 (Brwd2), mRNA.			GO:0003674	chr7	129383086	129383135	GCCCATACACTAGGAGCCAGTTCTGTGTCCCAGGTGACCTCAAAATGGGG
6940181	1.46172	-0.548423	down	NM_032000.1	Trps1	83925	Mus musculus trichorhinophalangeal syndrome I (human) (Trps1), mRNA.	GO:0006350|GO:0045892|GO:0006355	GO:0005634|GO:0005622	GO:0043565|GO:0016564|GO:0003700|GO:0003677|GO:0008270|GO:0046872|GO:0003676|GO:0005515	chr15	50721526	50721575	CACGGACAAATATGACTTCACAACACATATCCAGAGGGGCCTGCATAGGA
1030170	1.35983	-0.549029	down	NM_011945.2	Map3k1	26401	Mus musculus mitogen activated protein kinase kinase kinase 1 (Map3k1), mRNA.	GO:0008637|GO:0030334|GO:0042060|GO:0007179|GO:0030838|GO:0001747|GO:0006468		GO:0016301|GO:0016740|GO:0005524|GO:0004674|GO:0004672|GO:0005515|GO:0000166|GO:0008270|GO:0046872|GO:0000287	chr13	112537197	112537246	CTGAGGGACCTCAGCTAATCAGTATTACCATGTAGATCAACATGCCCGCC
6370592	1.05641	-0.600058	down	NM_027430.1	2610205H19Rik	70456	Mus musculus brain protein 44 (Brp44), mRNA.		GO:0005739|GO:0005739|GO:0005739	GO:0003674|GO:0003674|GO:0003674	chr1	167316177	167316226	TATACCAAAAAATTGGAGTTTGTTCGCTGTTAATTTCTTTGTGGGGTCAG
5290537	1.17098	-0.601218	down	NM_022025.3	Slc5a7	63993	Mus musculus solute carrier family 5 (choline transporter), member 7 (Slc5a7), mRNA.	GO:0006811|GO:0008292|GO:0042136|GO:0007274|GO:0007268|GO:0006814|GO:0007271|GO:0015871	GO:0005886|GO:0016021	GO:0015293|GO:0031402|GO:0015220	chr17	54413833	54413882	AAGACAAAAGAGTGAATTTTGCCCAACTCATCATCTGTGCCCTTCCATCG
2470500	1.15229	-0.609507	down	XM_485055	4930578F03Rik									CTTAGATCACCAATAATCCCATGCCCACATGATAGCCTACAGGTATAGAC
3940561	1.12436	-0.623433	down	NM_019467.2	Aif1	11629	Mus musculus allograft inflammatory factor 1 (Aif1), mRNA.	GO:0051017|GO:0051017|GO:0051017	GO:0001891|GO:0001726|GO:0005884|GO:0005737|GO:0001891|GO:0001726|GO:0005884|GO:0005737|GO:0001891|GO:0001726|GO:0005884|GO:0005737	GO:0005515|GO:0005515|GO:0005515	chr17	35309461	35309510	CTAAGACAACCAGCGTCTGAGGAGCCATGAGCCAAAGCAGGGATTTGCAG
2940739	1.08687	-0.635678	down	NM_130885.1	Oxr1									CACGCTGTTGCTAAAGATGAATAGAAACGGCATCGTTTCCTCGTCTGTGT
1850435	1.34744	-0.676116	down	NM_008770.1	Cldn11									GTGTCTAAGACTCTGGATACTGCAAGCTCCGTCCGGTGCATTTGTTCAGG
2320544	1.21101	-0.715054	down	NM_144517.2	2810453K03Rik	67249	Mus musculus TBC1 domain family, member 19 (Tbc1d19), mRNA.				chr5	54191728	54191777	CAGAATTAAACTTTGCACATAAGCCAATAAAGATCATGTTCCCTCCTCCG
1450646	1.75179	-0.849278	down	NM_010777.1	Mbp									CGTCACCCCTAGGAAGGCAGGTGATGGTTGATGTAGCCCAATACTGCATC
1780221	1.30624	-0.927354	down	NM_011123.1	Plp									CTGGAGCCGCAGAGAGGACAGGCAGAATTTGAAACCTAAAGAACTCCCAG
2570228	1.85753	-0.965019	down	NM_011674.2	Ugt8									CCCATTTGTGCAAATGAGTTTCCATTCCCTCCTCACTACATCAGCCCAAC
